# Supplementary material for: Characterization of NRPS and PKS genes involved in the biosynthesis of SMs in Alternaria dauci including the phytotoxic polyketide aldaulactone
Source: Sci Rep. 2022 May 17;12:8155. doi: 10.1038/s41598-022-11896-0 (PMC9114375; doi:10.1038/s41598-022-11896-0)
Supplement: Supplementary file 1 — Supplementary Data S1. [file 41598_2022_11896_MOESM1_ESM.xlsx]

## Sheet: Cluster 1
	A. dauci cluster
					Blastp hits
Scaffold	Position in the cluster	gene name	Gene orientation	Function	Species	Description	Max score	Query cover	E-value	Percent Identity	Accession
1	-5		+	unknown	Alternaria burnsii	hypothetical protein GT037_000022	305	1	8e-104	82.18%	KAF7681046.1
					Alternaria sp. MG1	hypothetical protein CUC08_Gglean007140	303	1	3e-103	81.61%	RII11136.1
					Alternaria arborescens	hypothetical protein AA0113_g11813	301	1	2e-102	81.03%	RYO31828.1
					Alternaria arborescens	hypothetical protein AA0111_g11591	300	1	4e-102	81.25%	XP_028500820.1
					Alternaria alternata	hypothetical protein AALT_g6631	295	1	1e-99	79.55%	OWY47596.1
					Alternaria alternata	hypothetical protein CC77DRAFT_944787	248	0.75	6e-82	87.12%	XP_018381581.1
					Parastagonospora nodorum SN15	hypothetical protein SNOG_04780	206	0.98	9e-65	58.62%	XP_001795192.1
					Alternaria tenuissima	hypothetical protein AA0118_g12302	125	0.89	8e-33	41.14%	RYN47026.1
					Alternaria sp. MG1	hypothetical protein CUC08_Gglean005714	124	0.89	1e-32	40.51%	RII09724.1
					Alternaria tenuissima	hypothetical protein AA0114_g11189	124	0.89	1e-32	39.87%	RYN39917.1
1	-4		-	unknown	Alternaria tenuissima	hypothetical protein AA0121_g12310	398	0.58	7e-132	71.59%	RYO05841.1
					Alternaria burnsii	hypothetical protein GT037_000021	397	0.58	3e-131	76.45%	KAF7681045.1
					Alternaria tenuissima	hypothetical protein AA0115_g12169	396	0.58	1e-131	71.59%	RYN16776.1
					Alternaria alternata	HET-domain-containing protein	396	0.88	1e-127	75.72%	XP_018381580.1
					Alternaria alternata	hypothetical protein AA0117_g12188	396	0.58	4e-131	76.03%	RYN65464.1
					Alternaria tenuissima	hypothetical protein AA0118_g12300	395	0.58	5e-131	76.03%	RYN47019.1
					Alternaria tenuissima	hypothetical protein AA0116_g8240	395	0.58	5e-131	76.03%	RYO56225.1
					Alternaria tenuissima	hypothetical protein AA0114_g11187	390	0.58	3e-129	74.79%	RYN39921.1
					Alternaria alternata	aldo-keto reductase family 1 member C13	390	0.58	3e-129	74.79%	OWY47597.1
					Alternaria arborescens	hypothetical protein AA0113_g11814	377	0.58	1e-121	74.79%	RYO31834.1
1	-3		+	unknown	Alternaria arborescens	hypothetical protein AA0113_g11815	966	1	0.0	85.07%	RYO31835.1
					Alternaria tenuissima	hypothetical protein AA0120_g10956	964	1	0.0	85.44%	RYN78314.1
					Alternaria arborescens	hypothetical protein AA0111_g11590	959	1	0.0	85.44%	XP_028500821.1
					Alternaria sp. MG1	hypothetical protein CUC08_Gglean007141	953	1	0.0	84.69%	RII11137.1
					Alternaria burnsii	hypothetical protein GT037_000019	947	1	0.0	83.55%	KAF7681043.1
					Alternaria tenuissima	hypothetical protein AA0115_g12168	946	1	0.0	83.74%	RYN16777.1
					Alternaria tenuissima	hypothetical protein AA0118_g12299	945	1	0.0	83.18%	RYN47006.1
					Alternaria tenuissima	hypothetical protein AA0116_g8239	943	1	0.0	82.99%	RYO56733.1
					Alternaria alternata	transferase	849	0.87	0.0	85.38%	OWY47599.1
					Ascochyta rabiei	transferase	800	1	0.0	69.19%	KZM25707.1
1	-2		-	unknown	Stemphylium lycopersici	hypothetical protein TW65_04919	276	0.86	1e-85	74.61%	KNG48397.1
					Stemphylium lycopersici	Clr5 domain-containing protein	276	0.86	1e-85	74.61%	RAQ98958.1
					Pezoloma ericae	hypothetical protein NA56DRAFT_753397	89.4	0.87	1e-16	30.61%	PMD16053.1
					Chaetothyriales sp. CBS 134916	hypothetical protein DV736_g6594	80.1	0.86	2e-13	27.94%	RMZ84666.1
					Neurospora tetrasperma FGSC 2508	hypothetical protein NEUTE1DRAFT_130877	72.4	0.84	9e-11	28.87%	XP_009852693.1
					Neurospora crassa	putative protein	72.0	0.84	1e-10	27.84%	CAB91411.2
					Neurospora crassa OR74A	uncharacterized protein NCU16498	72.0	0.82	1e-10	29.32%	XP_011393663.1
					Neurospora crassa OR74A	hypothetical protein NCU16498	71.2	0.82	2e-10	28.27%	XP_011393662.1
					Thermothelomyces thermophilus ATCC 42464	uncharacterized protein MYCTH_2311326	69.7	0.79	7e-10	27.17%	XP_003666552.1
					Sordaria macrospora k-hell	uncharacterized protein SMAC_08918	69.3	0.82	1e-09	26.29%	XP_003344061.2
1	-1		+	unknown
1	0	AdNPRS1	+	Tentoxin synthase	Alternaria tenuissima	Nonribosomal peptide synthetase dtxS1	5524	1	0.0	83.69%	RYN39895.1
					Alternaria sp. MG1	hypothetical protein CUC08_Gglean007138	5523	1	0.0	83.75%	RII11134.1
					Alternaria alternata	RecName: Full=Nonribosomal peptide synthetase TES; AltName: Full=Tentoxin synthase; Short=TES	5494	1	0.0	83.37%	A0A144KPJ6.1
					Alternaria alternata	nonribosomal peptide synthetase 3	5494	1	0.0	83.43%	XP_018381585.1
					Alternaria alternata	Nonribosomal peptide synthetase dtxS1	5487	1	0.0	83.24%	RYN65468.1
					Alternaria tenuissima	Nonribosomal peptide synthetase dtxS1	5483	1	0.0	83.15%	RYN78332.1
					Alternaria alternata	acetate--CoA ligase	5482	1	0.0	83.21%	OWY47592.1
					Alternaria tenuissima	Nonribosomal peptide synthetase dtxS1	5481	1	0.0	83.18%	RYN47024.1
					Alternaria arborescens	Nonribosomal peptide synthetase dtxS1	5471	1	0.0	82.77%	RYN21496.1
					Alternaria arborescens	Nonribosomal peptide synthetase dtxS1	5467	1	0.0	82.68%	XP_028500822.1
1	1		+	Cytochrome P450 monooxygenase	Alternaria tenuissima	hypothetical protein AA0114_g11193	913	0.94	0.0	84.56%	RYN39894.1
					Alternaria tenuissima	hypothetical protein AA0115_g12177	912	0.94	0.0	85.33%	RYN16755.1
					Alternaria sp. MG1	hypothetical protein CUC08_Gglean005716	912	0.94	0.0	84.75%	RII09726.1
					Alternaria gaisen	Cytochrome P450 monooxygenase	912	0.94	0.0	84.36%	KAB2102614.1
					Alternaria alternata	cytochrome P450 monooxygenase-like protein	912	0.94	0.0	84.36%	OWY47591.1
					Alternaria tenuissima	hypothetical protein AA0120_g10962	912	0.94	0.0	84.36%	RYN78252.1
					Alternaria arborescens	hypothetical protein AA0111_g11598	910	0.94	0.0	84.36%	XP_028500817.1
					Alternaria alternata	cytochrome P450 monooxygenase-like protein	894	0.91	0.0	84.65%	XP_018381586.1
					Alternaria alternata	RecName: Full=Cytochrome P450 monooxygenase TES1; AltName: Full=Tentoxin synthesis protein 1	872	0.94	0.0	82.05%	A0A144KPK9.1
					Bipolaris sorokiniana ND90Pr	uncharacterized protein COCSADRAFT_27024	841	0.93	0.0	78.68%	XP_007700341.1
1	2		+	unknown	Alternaria gaisen	hypothetical protein AG0111_0g8675	801	0.99	0.0	79.15%	KAB2102618.1
					Alternaria tenuissima	hypothetical protein AA0115_g12181	798	0.98	0.0	79.55%	RYN16753.1
					Alternaria arborescens	hypothetical protein AA0111_g11602	652	0.98	0.0	65.32%	XP_028500809.1
					Alternaria burnsii	hypothetical protein GT037_000030	641	0.99	0.0	63.85%	KAF7681054.1
					Alternaria arborescens	hypothetical protein AA0113_g11800	635	0.98	0.0	64.46%	RYO31801.1
					Alternaria alternata	sporulation associated protein	634	0.98	0.0	64.92%	OWY47588.1
					Alternaria tenuissima	hypothetical protein AA0114_g11197	633	0.98	0.0	64.92%	RYN39923.1
					Alternaria sp. MG1	hypothetical protein CUC08_Gglean005720	622	0.98	0.0	65.19%	RII09730.1
					Bipolaris sorokiniana	hypothetical protein GGP41_000912	615	0.98	0.0	64.10%	KAF5852153.1
					Bipolaris maydis ATCC 48331	hypothetical protein COCC4DRAFT_78621	615	0.98	0.0	63.41%	XP_014083453.1
1	3		-	unknown	Exophiala dermatitidis NIH/UT8656	hypothetical protein HMPREF1120_00712	117	0.48	4e-25	37.19%	XP_009152961.1
					Exophiala mesophila	hypothetical protein PV10_00088	113	0.51	1e-23	34.88%	XP_016227766.1
					Fonsecaea erecta	hypothetical protein AYL99_08008	108	0.51	5e-22	36.11%	XP_018690637.1
					Phialocephala subalpina	uncharacterized protein PAC_08165	105	0.62	2e-20	30.47%	CZR58274.1
					Fonsecaea multimorphosa CBS 102226	hypothetical protein Z520_02716	102	0.35	1e-19	38.82%	XP_016635286.1
					Cladophialophora carrionii CBS 160.54	hypothetical protein G647_02281	99.0	0.48	9e-19	34.69%	XP_008724853.1
					Lentithecium fluviatile CBS 122367	hypothetical protein K458DRAFT_455685	98.6	0.45	3e-18	34.92%	KAF2691328.1
					Clohesyomyces aquaticus	hypothetical protein BCR34DRAFT_587936	95.9	0.48	2e-17	33.84%	ORY11439.1
					Exophiala xenobiotica	hypothetical protein PV05_01034	90.5	0.32	2e-17	39.71%	XP_013321434.1
					Letharia columbiana	hypothetical protein HO173_009050	89.7	0.49	1e-15	32.20%	KAF6232834.1
1	4		+	unknown
1	5		+	unknown	Alternaria tenuissima	hypothetical protein AA0120_g10972	130	0.56	7e-32	41.95%	RYN78268.1
					Alternaria tenuissima	hypothetical protein AA0114_g11203	127	0.74	1e-30	36.75%	RYN39944.1
					Alternaria alternata	hypothetical protein AALT_g6618	126	0.56	8e-31	41.95%	OWY47583.1
					Alternaria arborescens	hypothetical protein AA0112_g10232	70.5	0.35	5e-10	40.74%	RYN21502.1
					Alternaria arborescens	hypothetical protein AA0111_g11608	68.6	0.35	2e-09	40.74%	XP_028500788.1
					Exserohilum turcica Et28A	uncharacterized protein SETTUDRAFT_22429	68.6	0.56	3e-09	31.25%	XP_008029331.1
					Alternaria arborescens	hypothetical protein AA0113_g11794	57.4	0.16	8e-07	54.00%	RYO31819.1
					Bipolaris sorokiniana ND90Pr	uncharacterized protein COCSADRAFT_345356	55.5	0.54	9e-05	31.49%	XP_007703517.1
					Bipolaris victoriae FI3	hypothetical protein COCVIDRAFT_38285	51.6	0.69	0.001	27.27%	XP_014556047.1

## Sheet: Cluster 2
	A. dauci cluster
					Blastp hits
Scaffold	Position in the cluster	gene name	Gene orientation	Putative function	Species	Description	Max score	Query cover	E-value	Percent Identity	Accession
1	-8		+	Cytochrome P450 monooxygenase	Alternaria arborescens	Cytochrome P450 monooxygenase	557	1	0.0	77.91%	XP_028501336.1
					Alternaria tenuissima	Cytochrome P450 monooxygenase	557	1	0.0	77.91%	RYN46018.1
					Alternaria tenuissima	Cytochrome P450 monooxygenase	557	1	0.0	77.91%	RYN75680.1
					Alternaria arborescens	Cytochrome P450 monooxygenase	556	1	0.0	77.91%	RYO48144.1
					Alternaria gaisen	Cytochrome P450 monooygenase 1	556	1	0.0	77.01%	KAB2099270.1
					Alternaria tenuissima	Cytochrome P450 monooxygenase	555	1	0.0	76.72%	RYN54870.1
					Alternaria tenuissima	Cytochrome P450 monooxygenase	555	1	0.0	77.01%	RYN16446.1
					Alternaria alternata	Cytochrome P450 monooxygenase	554	1	0.0	77.61%	RYN70388.1
					Alternaria alternata	cytochrome P450 monooxygenase-like protein	554	1	0.0	76.72%	XP_018379631.1
					Alternaria arborescens	Cytochrome P450 monooxygenase	554	0.99	0.0	77.54%	RYN24476.1
1	-7		-	Unknown	Alternaria arborescens	hypothetical protein AA0112_g1813	97.8	0.77	2e-21	54.76%	RYN42032.1
					Alternaria sp. MG1	hypothetical protein CUC08_Gglean006993	97.1	0.77	3e-21	54.76%	RII10991.1
					Alternaria tenuissima	hypothetical protein AA0114_g7670	97.1	0.77	3e-21	54.76%	RYN47584.1
					Alternaria alternata	hypothetical protein CC77DRAFT_1047358	97.1	0.77	3e-21	54.76%	XP_018390249.1
					Alternaria tenuissima	hypothetical protein AA0115_g1873	97.1	0.77	3e-21	54.76%	RYN36361.1
					Alternaria tenuissima	hypothetical protein AA0118_g933	97.1	0.77	4e-21	54.76%	RYN68828.1
					Alternaria alternata	hypothetical protein AALT_g6345	97.1	0.77	4e-21	54.76%	OWY47310.1
					Alternaria tenuissima	hypothetical protein AA0121_g10728	97.1	0.77	4e-21	54.76%	RYO09995.1
					Alternaria gaisen	hypothetical protein AG0111_0g8989	95.5	0.77	1e-20	53.57%	KAB2102827.1
					Alternaria alternata	hypothetical protein AA0117_g1502	90.1	0.77	1e-18	53.57%	RYN84263.1
1	-6		+	Unknown	Alternaria alternata	hypothetical protein CC77DRAFT_1058012	226	0.92	3e-72	69.01%	XP_018390248.1
					Alternaria arborescens	hypothetical protein AA0111_g628	224	0.92	1e-71	67.84%	XP_028511834.1
					Alternaria arborescens	hypothetical protein AA0113_g4678	224	0.9	2e-71	69.28%	RYO67456.1
					Alternaria tenuissima	hypothetical protein AA0115_g1872	222	0.92	1e-70	68.42%	RYN36360.1
					Alternaria tenuissima	hypothetical protein AA0116_g8554	222	0.92	7e-71	68.42%	RYO56110.1
					Alternaria sp. MG1	hypothetical protein CUC08_Gglean005890	222	0.92	9e-71	68.42%	RII09900.1
					Alternaria gaisen	hypothetical protein AG0111_0g8990	221	0.89	2e-70	68.48%	KAB2102459.1
					Alternaria tenuissima	hypothetical protein AA0120_g158	219	0.91	9e-70	69.05%	RYO02478.1
					Alternaria tenuissima	hypothetical protein AA0114_g7671	218	0.92	3e-69	67.84%	RYN47560.1
					Alternaria arborescens	hypothetical protein AA0112_g1812	218	0.9	3e-69	68.67%	RYN42031.1
1	-5		+	Unknown	Alternaria gaisen	hypothetical protein AG0111_0g8991	249	0.95	2e-78	51.77%	KAB2102460.1
					Alternaria arborescens	hypothetical protein AA0111_g627	248	0.95	9e-78	51.06%	XP_028511827.1
					Alternaria arborescens	hypothetical protein AA0112_g1811	247	0.99	2e-77	49.49%	RYN42034.1
					Alternaria sp. MG1	hypothetical protein CUC08_Gglean005891	244	0.95	9e-77	52.73%	RII09901.1
					Alternaria alternata	hypothetical protein AA0117_g1501	241	0.74	3e-76	60.47%	RYN84262.1
					Bipolaris oryzae ATCC 44560	hypothetical protein COCMIDRAFT_24708	200	0.91	1e-58	43.59%	XP_007686069.1
					Exserohilum turcica Et28A	uncharacterized protein SETTUDRAFT_96417	196	0.91	3e-57	39.33%	XP_008029566.1
					Bipolaris maydis ATCC 48331	hypothetical protein COCC4DRAFT_76309	190	0.86	8e-52	41.54%	XP_014073626.1
					Bipolaris maydis C5	hypothetical protein COCHEDRAFT_1181162	188	0.86	3e-51	41.18%	EMD89486.1
					Pyrenophora teres f. maculata	Ifi-6-16 multi-domain protein	184	0.93	5e-53	45.13%	CAA9966358.1
1	-4		-	Unknown	Alternaria tenuissima	hypothetical protein AA0118_g937	556	0.81	0.0	71.97%	RYN68829.1
					Alternaria alternata	zinc knuckle-like protein	682	0.92	0.0	71.97%	OWY47306.1
					Alternaria tenuissima	hypothetical protein AA0121_g10732	545	0.76	0.0	71.97%	RYO10023.1
					Alternaria tenuissima	hypothetical protein AA0115_g1869	545	0.76	0.0	71.97%	RYN36046.1
					Alternaria alternata	hypothetical protein CC77DRAFT_1047355	543	0.76	0.0	71.70%	XP_018390245.1
					Alternaria tenuissima	hypothetical protein AA0114_g7674	543	0.76	0.0	71.70%	RYN47563.1
					Alternaria gaisen	hypothetical protein AG0111_0g8993	542	0.75	0.0	72.28%	KAB2102462.1
					Alternaria arborescens	hypothetical protein AA0112_g1809	512	0.66	4e-123	75.73%	RYN41803.1
					Alternaria arborescens	hypothetical protein AA0111_g625	509	0.67	7e-122	73.86%	XP_028511825.1
					Alternaria alternata	hypothetical protein AA0117_g1499	350	0.44	3e-116	77.83%	RYN84553.1
1	-3		+	Unknown	Alternaria sp. MG1	hypothetical protein CUC08_Gglean005893	793	0.95	0.0	89.34%	RII09903.1
					Alternaria alternata	glycogen synthase kinase mutation revertant protein	793	0.95	0.0	89.34%	OWY47305.1
					Alternaria tenuissima	hypothetical protein AA0118_g939	791	0.95	0.0	89.10%	RYN68830.1
					Alternaria alternata	hypothetical protein CC77DRAFT_1038091	790	0.95	0.0	89.10%	XP_018390243.1
					Alternaria tenuissima	hypothetical protein AA0114_g7676	789	0.95	0.0	88.63%	RYN47565.1
					Alternaria arborescens	hypothetical protein AA0111_g624	786	0.95	0.0	88.15%	XP_028511826.1
					Alternaria arborescens	hypothetical protein AA0113_g4683	786	0.95	0.0	88.15%	RYO67328.1
					Alternaria arborescens	hypothetical protein AA0112_g1808	781	0.95	0.0	87.68%	RYN41804.1
					Alternaria gaisen	hypothetical protein AG0111_0g8995	778	0.95	0.0	87.44%	KAB2102458.1
					Stemphylium lycopersici	glycogen synthase kinase mutation revertant protein	564	0.95	0.0	66.43%	KNG46935.1
1	-2		-	Unknown	Alternaria arborescens	hypothetical protein AA0112_g1807	152	0.95	4e-41	40.99%	RYN41801.1
					Alternaria arborescens	hypothetical protein AA0111_g623	144	0.94	5e-38	39.91%	XP_028511831.1
					Alternaria arborescens	hypothetical protein AA0113_g4684	144	0.94	5e-38	39.91%	RYO67329.1
					Alternaria tenuissima	hypothetical protein AA0120_g164	142	0.94	3e-37	38.18%	RYO01831.1
					Alternaria tenuissima	hypothetical protein AA0118_g940	140	0.94	9e-37	38.18%	RYN68456.1
					Alternaria alternata	hypothetical protein AALT_g6339	140	0.94	9e-37	39.44%	OWY47304.1
					Alternaria gaisen	hypothetical protein AG0111_0g8996	135	0.94	9e-35	38.03%	KAB2102948.1
					Alternaria alternata	hypothetical protein AA0117_g1496	129	0.94	5e-32	34.57%	RYN84543.1
					Alternaria alternata	hypothetical protein CC77DRAFT_545596	129	0.94	5e-32	34.57%	XP_018390242.1
					Alternaria tenuissima	hypothetical protein AA0119_g10676	126	0.94	5e-31	35.17%	RYN91184.1
1	-1		+	Unknown	Alternaria alternata	hypothetical protein CC77DRAFT_1028554	578	0.78	0.0	94.55%	XP_018390241.1
					Alternaria arborescens	hypothetical protein AA0111_g622	578	0.78	0.0	94.55%	XP_028511832.1
					Alternaria sp. MG1	hypothetical protein CUC08_Gglean005895	576	0.78	0.0	94.18%	RII09905.1
					Bipolaris oryzae ATCC 44560	hypothetical protein COCMIDRAFT_90237	439	0.76	5e-133	75.36%	XP_007686108.1
					Bipolaris maydis ATCC 48331	hypothetical protein COCC4DRAFT_207470	435	0.76	3e-131	73.91%	XP_014073662.1
					Exserohilum turcica Et28A	uncharacterized protein SETTUDRAFT_34003	433	0.73	7e-131	74.90%	XP_008029415.1
					Bipolaris sorokiniana ND90Pr	uncharacterized protein COCSADRAFT_240570	431	0.76	2e-129	73.91%	XP_007703525.1
					Bipolaris zeicola 26-R-13	hypothetical protein COCCADRAFT_32944	418	0.76	8e-126	72.73%	XP_007707828.1
					Pyrenophora teres f. maculata	hypothetical protein PTMSG1_09733	407	0.77	1e-121	70.91%	CAA9966374.1
					Pyrenophora teres f. teres 0-1	hypothetical protein PTT_11877	406	0.77	4e-121	70.91%	EFQ91308.1
1	0	AdPKS1	-		Alternaria tenuissima	Non-reducing polyketide synthase	3129	0.99	0.0	85.38%	RYN36055.1
					Alternaria arborescens	Non-reducing polyketide synthase	3122	0.99	0.0	85.71%	RYN41799.1
					Alternaria tenuissima	Non-reducing polyketide synthase	3121	0.99	0.0	85.60%	RYO01829.1
					Alternaria alternata	Non-reducing polyketide synthase	3121	0.99	0.0	85.55%	RYN84545.1
					Alternaria tenuissima	Non-reducing polyketide synthase	3119	0.99	0.0	85.66%	RYN44943.1
					Alternaria arborescens	Non-reducing polyketide synthase	3114	0.99	0.0	85.66%	XP_028511829.1
					Alternaria arborescens	Non-reducing polyketide synthase	3111	0.99	0.0	85.60%	RYO32821.1
					Alternaria alternata	polyketide synthase	3107	0.99	0.0	85.83%	OWY47302.1
					Alternaria gaisen	Non-reducing polyketide synthase	3096	0.99	0.0	85.26%	KAB2102993.1
					Alternaria alternantherae	polyketide synthase	3038	0.99	0.0	84.42%	AOO87098.1
1	1		+	S-adenosyl-L-methionine-dependent methyltransferase	Alternaria arborescens	hypothetical protein AA0112_g1804	759	1	0.0	93.72%	RYN41800.1
					Alternaria tenuissima	hypothetical protein AA0115_g1863	751	1	0.0	92.93%	RYN36048.1
					Alternaria alternata	S-adenosyl-L-methionine-dependent methyltransferase	751	1	0.0	93.19%	OWY47301.1
					Alternaria alternata	hypothetical protein AA0117_g1493	750	1	0.0	92.93%	RYN84548.1
					Alternaria tenuissima	hypothetical protein AA0120_g167	749	1	0.0	92.93%	RYO01830.1
					Alternaria gaisen	hypothetical protein AG0111_0g8999	744	1	0.0	91.88%	KAB2102995.1
					Alternaria arborescens	hypothetical protein AA0113_g11744	696	0.91	0.0	93.16%	RYO32820.1
					Alternaria arborescens	hypothetical protein AA0111_g620	693	0.91	0.0	92.59%	XP_028511830.1
					Alternaria tenuissima	hypothetical protein AA0118_g943	692	0.91	0.0	92.59%	RYN68459.1
					Alternaria alternata	S-adenosyl-L-methionine-dependent methyltransferase	653	0.87	0.0	91.89%	XP_018390238.1
1	2		+	sequence-specific DNA binding RNA polymerase II transcription factor	Alternaria tenuissima	hypothetical protein AA0119_g5149	271	0.62	2e-84	93.62%	RYO03132.1
					Alternaria tenuissima	hypothetical protein AA0115_g1861	271	0.62	1e-84	93.62%	RYN36050.1
					Alternaria alternata	sequence-specific DNA binding RNA polymerase II transcription factor	271	0.62	4e-84	92.91%	OWY47299.1
					Alternaria alternata	hypothetical protein CC77DRAFT_1028550	270	0.62	1e-84	92.91%	XP_018390236.1
					Alternaria tenuissima	hypothetical protein AA0118_g945	270	0.62	2e-84	92.91%	RYN68453.1
					Alternaria tenuissima	hypothetical protein AA0114_g9510	270	0.62	2e-84	92.91%	RYN44838.1
					Alternaria arborescens	hypothetical protein AA0112_g1802	270	0.62	2e-84	92.20%	RYN41798.1
					Alternaria gaisen	hypothetical protein AG0111_0g9001	270	0.62	3e-84	92.91%	KAB2103032.1
					Alternaria arborescens	hypothetical protein AA0111_g618	268	0.62	1e-83	92.20%	XP_028512194.1
					Alternaria arborescens	hypothetical protein AA0113_g11742	266	0.62	7e-83	91.49%	RYO32815.1
1	3		-	Unknown	Alternaria alternata	hypothetical protein CC77DRAFT_545459	450	1	6e-159	94.35%	XP_018390235.1
					Alternaria tenuissima	hypothetical protein AA0115_g1860	449	1	5e-159	94.78%	RYN36051.1
					Alternaria arborescens	hypothetical protein AA0112_g1801	449	1	7e-158	93.91%	RYN41795.1
					Alternaria sp. MG1	hypothetical protein CUC08_Gglean006987	448	1	4e-158	93.91%	RII10986.1
					Alternaria gaisen	hypothetical protein AG0111_0g9002	447	1	1e-158	94.35%	KAB2103034.1
					Alternaria tenuissima	hypothetical protein AA0118_g946	446	1	6e-158	94.35%	RYN68454.1
					Alternaria arborescens	hypothetical protein AA0113_g11741	445	1	2e-157	93.91%	RYO32818.1
					Alternaria alternata	NAD(P)-binding Rossmann-fold containing protein	444	1	4e-157	93.48%	OWY47298.1
					Alternaria arborescens	hypothetical protein AA0111_g617	444	1	6e-157	93.48%	XP_028512199.1
					Ophiobolus disseminans	hypothetical protein CC86DRAFT_443885	424	0.99	6e-148	88.21%	KAF2829766.1
1	4		+	Aromatic ring-opening dioxygenase	Alternaria tenuissima	hypothetical protein AA0121_g1498	569	0.94	0.0	89.58%	RYO25713.1
					Alternaria alternata	hypothetical protein AALT_g6332	568	0.93	0.0	89.22%	OWY47297.1
					Alternaria alternata	hypothetical protein AA0117_g1489	564	0.93	0.0	88.56%	RYN83622.1
					Alternaria sp. MG1	LigB subunit of an aromatic-ring-opening dioxygenase LigAB	562	0.93	0.0	88.24%	RII09909.1
					Alternaria arborescens	hypothetical protein AA0111_g616	557	0.93	0.0	87.58%	XP_028512198.1
					Alternaria tenuissima	hypothetical protein AA0115_g1859	536	0.84	0.0	92.39%	RYN36320.1
					Alternaria arborescens	hypothetical protein AA0112_g1800	535	0.84	0.0	92.70%	RYN41796.1
					Alternaria gaisen	hypothetical protein AG0111_0g9003	531	0.84	0.0	91.97%	KAB2103033.1
					Ophiobolus disseminans	Extradiol aromatic ring-opening dioxygenase	508	0.84	9e-180	86.64%	KAF2829767.1
					Alternaria alternata	Extradiol aromatic ring-opening dioxygenase	492	0.77	7e-174	92.09%	XP_018390234.1
1	5		-	Unknown	Alternaria alternata	heterokaryon incompatibility protein	927	1	0.0	72.46%	OWY47296.1
					Alternaria tenuissima	hypothetical protein AA0121_g1497	971	0.95	0.0	80.38%	RYO25705.1
					Alternaria burnsii	hypothetical protein GT037_000314	953	0.95	0.0	81.72%	KAF7681338.1
					Alternaria alternata	hypothetical protein CC77DRAFT_545424	957	1	0.0	81.18%	XP_018390233.1
					Ampelomyces quisqualis	heterokaryon incompatibility protein-domain-containing protein	593	0.95	0.0	50.57%	KAF1919969.1
					Alternaria tenuissima	hypothetical protein AA0115_g1858	915	0.91	0.0	79.94%	RYN36327.1
					Alternaria arborescens	hypothetical protein AA0112_g1797	556	0.54	0.0	80.81%	RYN41868.1
					Alternaria arborescens	hypothetical protein AA0111_g613	553	0.54	0.0	80.23%	XP_028512203.1
					Alternaria alternata	hypothetical protein AA0117_g1488	899	0.95	0.0	80.52%	RYN83623.1
					Alternaria sp. MG1	hypothetical protein CUC08_Gglean006986	895	0.95	0.0	80.52%	RII10985.1
1	6		+	SGNH hydrolase	Alternaria gaisen	hypothetical protein AG0111_0g9005	454	1	3e-160	91.94%	KAB2103035.1
					Alternaria sp. MG1	hypothetical protein CUC08_Gglean005900	451	1	2e-159	91.53%	RII09910.1
					Alternaria burnsii	sgnh hydrolase	451	1	3e-159	91.13%	KAF7681339.1
					Stemphylium lycopersici	carbohydrate esterase family 3 protein	450	1	6e-159	90.69%	KNG51197.1
					Alternaria alternata	SGNH hydrolase	450	1	9e-159	91.53%	OWY47295.1
					Alternaria alternata	SGNH hydrolase	449	1	1e-158	91.13%	XP_018390232.1
					Alternaria arborescens	hypothetical protein AA0111_g612	449	1	2e-158	91.13%	XP_028512202.1
					Alternaria tenuissima	hypothetical protein AA0115_g1857	448	1	4e-158	91.13%	RYN36329.1
					Alternaria arborescens	hypothetical protein AA0112_g1796	448	1	4e-158	90.73%	RYN41869.1
					Alternaria alternata	hypothetical protein AA0117_g1487	443	0.97	3e-156	91.77%	RYN83615.1
1	7		+	Unknown	Alternaria tenuissima	hypothetical protein AA0115_g1856	707	0.92	0.0	94.18%	RYN36321.1
					Alternaria burnsii	hypothetical protein GT037_000316	706	0.92	0.0	93.91%	KAF7681340.1
					Alternaria tenuissima	hypothetical protein AA0119_g5144	705	0.92	0.0	93.91%	RYO03127.1
					Alternaria arborescens	hypothetical protein AA0111_g611	704	0.92	0.0	93.63%	XP_028512201.1
					Alternaria alternata	hypothetical protein CC77DRAFT_545351	704	0.92	0.0	93.63%	XP_018390231.1
					Alternaria alternata	uncharacterized protein AALT_g6329	703	0.92	0.0	93.63%	OWY47294.1
					Alternaria alternata	hypothetical protein AA0117_g1486	701	0.92	0.0	93.35%	RYN83616.1
					Plenodomus tracheiphilus IPT5	hypothetical protein T440DRAFT_497745	651	0.92	0.0	86.15%	KAF2852172.1
					Cucurbitaria berberidis CBS 394.84	hypothetical protein K460DRAFT_435339	644	0.91	0.0	85.56%	KAF1842012.1
					Clathrospora elynae	hypothetical protein EJ02DRAFT_7826	643	0.92	0.0	86.98%	KAF1947899.1
1	8		-	c4-dicarboxylate malic acid transporter	Alternaria alternata	c4-dicarboxylate malic acid transporter	627	1	0.0	93.50%	OWY47293.1
					Alternaria alternata	hypothetical protein CC77DRAFT_1017149	619	1	0.0	93.50%	XP_018390229.1
					Alternaria tenuissima	hypothetical protein AA0114_g9517	619	1	0.0	93.50%	RYN44839.1
					Alternaria arborescens	hypothetical protein AA0112_g1793	619	1	0.0	93.50%	RYN41872.1
					Alternaria tenuissima	hypothetical protein AA0118_g952	618	1	0.0	93.50%	RYN68862.1
					Alternaria arborescens	hypothetical protein AA0111_g609	617	1	0.0	93.19%	XP_028511800.1
					Alternaria tenuissima	hypothetical protein AA0120_g176	617	1	0.0	93.50%	RYO02523.1
					Alternaria arborescens	hypothetical protein AA0113_g11733	617	1	0.0	93.19%	RYO32833.1
					Alternaria burnsii	c4-dicarboxylate malic acid transporter	617	1	0.0	93.19%	KAF7681342.1
					Alternaria gaisen	hypothetical protein AG0111_0g9007	614	1	0.0	93.19%	KAB2103037.1

## Sheet: Cluster 3
	A. dauci cluster
					Blastp hits
Scaffold	Position in the cluster	gene name	Gene orientation	Function	Species	Description	Max score	Query cover	E-value	Percent Identity	Accession
1	-1		-	SGNH hydrolase	Alternaria alternata	SGNH hydrolase	337	1	4e-109	84.00%	XP_018379023.1
					Alternaria arborescens	hypothetical protein AA0111_g12765	337	1	5e-109	84.00%	XP_028499637.1
					Stemphylium lycopersici	SGNH hydrolase	316	1	5e-101	76.50%	RAQ99140.1
					Stemphylium lycopersici	esterase family protein	315	1	2e-101	76.50%	KNG45017.1
					Stemphylium lycopersici	SGNH hydrolase	315	1	2e-100	76.50%	RAR00894.1
					Dothidotthia symphoricarpi CBS 119687	SGNH hydrolase	313	1	3e-100	74.50%	XP_033519294.1
					Alternaria tenuissima	hypothetical protein AA0119_g10866	310	1	1e-98	76.50%	RYN91025.1
					Alternaria tenuissima	hypothetical protein AA0121_g11688	310	1	1e-98	76.50%	RYO07664.1
					Alternaria alternata	SGNH hydrolase	310	1	1e-98	76.50%	OWY48632.1
					Alternaria alternata	hypothetical protein AA0117_g5681	310	1	1e-98	76.50%	RYN76611.1
1	0	AdPKS2	-		Lepidopterella palustris CBS 459.81	hypothetical protein K432DRAFT_429451	4294	0.99	0.0	82.65%	OCK75394.1
					Pseudovirgaria hyperparasitica	uncharacterized protein EJ05DRAFT_459880	4159	0.99	0.0	79.14%	XP_033605504.1
					Penicillium griseofulvum	Male sterility, NAD-binding	4159	0.99	0.0	79.78%	KXG49279.1
					Cadophora sp. DSE1049	hypothetical protein DL98DRAFT_662045	3851	0.99	0.0	73.63%	PVH68710.1
					Penicillium subrubescens	Polyketide synthase-nonribosomal peptide synthetase	3722	0.89	0.0	80.43%	OKO94309.1
					Talaromyces atroroseus	hypothetical protein UA08_02969	2698	0.99	0.0	72.19%	XP_020122702.1
					Scedosporium apiospermum	hypothetical protein SAPIO_CDS7388	2643	0.99	0.0	72.45%	XP_016641092.1
					Lophiostoma macrostomum CBS 122681	hypothetical protein K491DRAFT_723083	2543	0.99	0.0	68.20%	KAF2647846.1
					Exserohilum turcica Et28A	uncharacterized protein SETTUDRAFT_39554	2461	0.99	0.0	66.79%	XP_008025911.1
					Deltaproteobacteria bacterium	hypothetical protein	2314	0.6	0.0	72.91%	MAD87310.1
1	1		+	peptidase S15	Penicillium subrubescens	hypothetical protein PENSUB_11578	425	0.98	4e-148	83.54%	OKO94311.1
					Penicillium griseofulvum	hypothetical protein PGRI_031480	421	0.98	9e-147	82.70%	KXG49278.1
					Pseudovirgaria hyperparasitica	peptidase S15	413	0.98	2e-143	81.43%	XP_033605503.1
					Lepidopterella palustris CBS 459.81	peptidase S15	410	0.98	2e-142	83.12%	OCK75395.1
					Cadophora sp. DSE1049	alpha/beta-hydrolase	396	0.98	8e-137	78.06%	PVH68711.1
					Scedosporium apiospermum	hypothetical protein SAPIO_CDS7383	371	0.96	6e-127	75.43%	XP_016641088.1
					Talaromyces atroroseus	hypothetical protein UA08_02971	368	0.96	9e-126	75.00%	XP_020122218.1
					Exserohilum turcica Et28A	uncharacterized protein SETTUDRAFT_39556	365	0.96	2e-124	72.73%	XP_008025912.1
					Aspergillus cristatus	hypothetical protein SI65_01656	363	0.96	3e-122	72.84%	ODM24066.1
					Lophiotrema nucula	DltD N-terminal domain protein	362	0.96	2e-123	72.96%	KAF2122757.1
1	2		-	Monooxygenase, FAD-binding	Lepidopterella palustris CBS 459.81	kynurenine 3-monooxygenase	561	1	0.0	65.34%	OCK75396.1
					Penicillium subrubescens	FAD-dependent urate hydroxylase	552	0.99	0.0	63.76%	OKO94312.1
					Penicillium griseofulvum	Monooxygenase, FAD-binding	543	0.98	0.0	62.71%	KXG49277.1
					Pseudovirgaria hyperparasitica	FAD/NAD(P)-binding domain-containing protein	508	0.98	5e-177	59.29%	XP_033605502.1
					Deltaproteobacteria bacterium	hypothetical protein	493	0.97	3e-171	61.10%	MAD87316.1
					Talaromyces islandicus	6-hydroxynicotinate 3-monooxygenase	434	0.81	3e-148	58.99%	CRG88385.1
					Ampelomyces quisqualis	putative salicylate hydroxylase	417	0.98	4e-141	48.35%	KAF1916431.1
					Lachnellula willkommii	FAD-dependent urate hydroxylase	414	0.76	5e-141	61.83%	TVY89489.1
					Exserohilum turcica Et28A	uncharacterized protein SETTUDRAFT_161302	376	0.98	4e-125	44.55%	XP_008026031.1
					Lentithecium fluviatile CBS 122367	kynurenine 3-monooxygenase	345	0.98	6e-113	44.79%	KAF2681991.1
1	3		+	unknown	Pseudovirgaria hyperparasitica	uncharacterized protein EJ05DRAFT_534472	222	0.76	5e-70	64.12%	XP_033605500.1
					Periconia macrospinosa	hypothetical protein DM02DRAFT_616295	212	0.76	2e-65	59.41%	PVH97740.1
					Cadophora sp. DSE1049	hypothetical protein DL98DRAFT_522593	186	0.76	7e-56	50.30%	PVH68714.1
					Deltaproteobacteria bacterium	hypothetical protein	181	0.76	8e-54	49.70%	MAD88038.1
					Lentithecium fluviatile CBS 122367	hypothetical protein K458DRAFT_419072	175	0.76	2e-51	52.98%	KAF2683469.1
					Trematosphaeria pertusa	uncharacterized protein BU26DRAFT_568126	159	0.75	4e-45	48.80%	XP_033680558.1
					Corynespora cassiicola Philippines	hypothetical protein BS50DRAFT_570661	144	0.77	2e-39	45.40%	PSN71269.1
					Paraphaeosphaeria sporulosa	hypothetical protein CC84DRAFT_1053698	140	0.61	2e-38	48.91%	XP_018036408.1
					Lophiotrema nucula	hypothetical protein BDV96DRAFT_651451	138	0.74	3e-37	45.12%	KAF2109881.1
					Lophiostoma macrostomum CBS 122681	hypothetical protein K491DRAFT_553035	137	0.64	3e-37	45.07%	KAF2656620.1
1	4		+	unknown	Alternaria sp. MG1	hypothetical protein CUC08_Gglean013463	222	0.89	2e-68	45.07%	RII22549.1
					Alternaria gaisen	hypothetical protein AG0111_0g13038	209	0.89	1e-63	67.76%	KAB2098711.1
					Alternaria arborescens	hypothetical protein AA0111_g11745	209	0.86	2e-63	68.97%	XP_028500654.1
					Alternaria alternata	hypothetical protein AA0117_g10012	206	0.89	2e-62	64.47%	RYN70971.1
					Alternaria tenuissima	hypothetical protein AA0114_g8957	206	0.89	2e-62	65.79%	RYN45508.1
					Alternaria tenuissima	hypothetical protein AA0118_g11323	206	0.89	3e-62	64.47%	RYN49678.1
					Alternaria tenuissima	hypothetical protein AA0115_g10811	204	0.89	2e-61	63.82%	RYN19397.1
					Alternaria arborescens	hypothetical protein AA0112_g11253	201	0.89	4e-60	65.10%	RYN19160.1
					Alternaria alternata	hypothetical protein AALT_g11401	167	0.48	9e-44	65.25%	OWY55583.1
					Pyrenophora seminiperda CCB06	hypothetical protein GMOD_00007053	125	0.84	6e-31	44.60%	RMZ72062.1

## Sheet: Cluster 4
	A. dauci cluster
						Blastp hits
Scaffold	Position in the cluster	gene name	Gene orientation	Function	Protein accession	Species	Description	Max score	Query cover	E-value	Percent Identity	Accession
1	-5		+	unknown		Alternaria tenuissima	hypothetical protein AA0115_g7042	271	0.67	9e-86	78.70%	RYN26358.1
						Alternaria alternata	YjgF-like protein	263	0.51	7e-87	96.12%	OWY42638.1
						Alternaria tenuissima	hypothetical protein AA0119_g13149	261	0.5	4e-86	98.41%	RYN85766.1
						Alternaria alternata	YjgF-like protein	261	0.5	7e-86	97.62%	XP_018382536.1
						Alternaria arborescens	hypothetical protein AA0111_g10602	260	0.5	1e-85	96.83%	XP_028501803.1
						Alternaria arborescens	hypothetical protein AA0113_g2966	259	0.5	3e-85	96.03%	RYO70573.1
						Alternaria tenuissima	hypothetical protein AA0114_g3867	256	0.5	6e-84	96.03%	RYN54449.1
						Pyrenophora teres f. teres	hypothetical protein HRS9139_05276	249	0.5	3e-81	90.55%	KAE8833457.1
						Pyrenophora tritici-repentis Pt-1C-BFP	hypothetical protein PTRG_10668	249	0.5	5e-81	90.55%	XP_001940999.1
						Alternaria sp. MG1	hypothetical protein CUC08_Gglean002937	248	0.51	9e-81	90.84%	RII16499.1
1	-4		+	unknown		Alternaria tenuissima	hypothetical protein AA0119_g13144	612	0.84	0.0	79.12%	RYN85759.1
						Alternaria tenuissima	hypothetical protein AA0121_g13219	612	0.84	0.0	79.12%	RYO02853.1
						Alternaria alternata	hypothetical protein AA0117_g8882	610	0.84	0.0	78.24%	RYN72063.1
						Alternaria tenuissima	hypothetical protein AA0120_g9555	606	0.84	0.0	78.09%	RYN82613.1
						Alternaria arborescens	hypothetical protein AA0111_g10607	605	0.84	0.0	77.46%	XP_028501800.1
						Alternaria arborescens	hypothetical protein AA0113_g2963	605	0.84	0.0	77.46%	RYO70568.1
						Alternaria tenuissima	hypothetical protein AA0116_g12216	603	0.84	0.0	77.84%	RYO49516.1
						Alternaria tenuissima	hypothetical protein AA0114_g3863	603	0.84	0.0	77.84%	RYN54453.1
						Alternaria alternata	hypothetical protein AALT_g12022	599	1	0.0	87.46%	OWY53532.1
						Alternaria alternata	SET domain-containing protein	591	0.84	0.0	77.20%	XP_018382541.1
1	-3		-	unknown		Bipolaris zeicola 26-R-13	hypothetical protein COCCADRAFT_38484	976	0.99	0.0	54.09%	XP_007714294.1
						Bipolaris maydis ATCC 48331	hypothetical protein COCC4DRAFT_144589	803	0.96	0.0	72.38%	XP_014076760.1
						Bipolaris sorokiniana ND90Pr	uncharacterized protein COCSADRAFT_151410	738	0.6	0.0	68.17%	XP_007704322.1
						Alternaria alternata	tetratricopeptide repeat domain-containing protein	737	0.98	0.0	90.31%	XP_018382545.1
						Alternaria alternata	tetratricopeptide repeat-like protein	733	0.99	0.0	89.80%	OWY46998.1
						Bipolaris victoriae FI3	hypothetical protein COCVIDRAFT_18113	693	0.98	0.0	83.16%	XP_014554116.1
						Pyrenophora tritici-repentis Pt-1C-BFP	tetratricopeptide repeat domain containing protein	689	0.95	0.0	83.33%	XP_001934573.1
						Pyrenophora tritici-repentis	Tetratricopeptide repeat domain-containing protein	689	0.98	0.0	83.33%	KAA8619672.1
						Pyrenophora tritici-repentis	hypothetical protein PtrARCrB10_01651	689	0.98	0.0	83.33%	PWO29774.1
						Bipolaris oryzae ATCC 44560	hypothetical protein COCMIDRAFT_32677	685	0.95	0.0	82.19%	XP_007683426.1
1	-2		+	Cytochrome P450		Alternaria gaisen	Cytochrome P450	481	0.89	1e-165	77.61%	KAB2102335.1
						Alternaria tenuissima	Cytochrome P450	480	0.89	1e-165	77.61%	RYN82662.1
						Alternaria alternata	cytochrome P450 52A11	480	0.89	1e-165	77.61%	OWY46997.1
						Alternaria tenuissima	Cytochrome P450	477	0.89	3e-164	76.99%	RYN26259.1
						Alternaria arborescens	Cytochrome P450	477	0.89	3e-164	77.30%	RYO70723.1
						Alternaria arborescens	Cytochrome P450	475	0.89	2e-163	76.99%	XP_028501843.1
						Bipolaris sorokiniana ND90Pr	uncharacterized protein COCSADRAFT_40532	461	0.89	1e-157	71.47%	XP_007704111.1
						Alternaria tenuissima	Cytochrome P450	453	0.77	1e-155	89.07%	RYO12559.1
						Alternaria tenuissima	Cytochrome P450	451	0.78	9e-155	87.65%	RYN93292.1
						Alternaria sp. MG1	hypothetical protein CUC08_Gglean002943	450	0.78	3e-154	87.30%	RII16505.1
1	-1		+	unknown		Alternaria arborescens	hypothetical protein AA0111_g10613	934	0.97	0.0	96.96%	XP_028501842.1
						Alternaria tenuissima	hypothetical protein AA0119_g9581	932	0.97	0.0	96.96%	RYN93293.1
						Alternaria alternata	signal peptide protein	932	0.97	0.0	96.75%	OWY46996.1
						Alternaria arborescens	hypothetical protein AA0112_g9178	930	0.97	0.0	96.53%	RYN23825.1
						Alternaria alternata	hypothetical protein CC77DRAFT_279537	928	0.97	0.0	96.31%	XP_018382548.1
						Alternaria gaisen	hypothetical protein AG0111_0g9647	927	0.97	0.0	96.10%	KAB2102329.1
						Didymella keratinophila	hypothetical protein E8E11_011159	898	0.97	0.0	93.49%	KAF3051294.1
						Epicoccum nigrum	hypothetical protein B5807_06730	889	0.97	0.0	92.19%	OSS48086.1
						Stemphylium lycopersici	signal peptide protein	843	0.97	0.0	87.45%	RAR10488.1
						Stemphylium lycopersici	signal peptide protein	843	0.97	0.0	87.45%	KNG45233.1
1	0	AdPKS3	-			Alternaria alternantherae	polyketide synthase	3178	0.99	0.0	82.35%	AOO87089.1
						Monosporascus sp. GIB2	hypothetical protein DL765_000237	2102	0.99	0.0	55.65%	RYP25009.1
						Viridothelium virens	hypothetical protein EV356DRAFT_536971	2072	0.99	0.0	55.12%	KAF2229728.1
						Podospora anserina S mat+	uncharacterized protein PODANS_5_11000	2072	0.99	0.0	55.87%	XP_001905653.1
						Aspergillus brasiliensis CBS 101740	hypothetical protein ASPBRDRAFT_77659	2041	0.99	0.0	55.01%	OJJ68593.1
						Colletotrichum scovillei	beta-ketoacyl synthase domain-containing protein	2013	0.99	0.0	53.82%	XP_035333241.1
						Colletotrichum fioriniae PJ7	beta-ketoacyl synthase domain-containing protein	2011	0.99	0.0	53.47%	EXF79648.1
						Colletotrichum nymphaeae SA-01	beta-ketoacyl synthase domain-containing protein	2004	0.99	0.0	53.85%	KXH36922.1
						Coniochaeta sp. 2T2.1	hypothetical protein GE09DRAFT_1200074	2001	0.99	0.0	53.76%	KAB5575475.1
						Aspergillus campestris IBT 28561	ketoacyl-synt-domain-containing protein	2001	0.99	0.0	54.20%	XP_024692042.1
1	1		+	unknown		Parastagonospora nodorum SN15	hypothetical protein SNOG_05568	942	0.75	0.0	78.06%	XP_001795973.1
						Xylaria multiplex	hypothetical protein GQX73_g9355	860	0.96	0.0	52.74%	KAF2964224.1
						Viridothelium virens	acetyl-CoA synthetase-like protein	856	0.96	0.0	54.03%	KAF2229730.1
						Colletotrichum nymphaeae SA-01	hypothetical protein CNYM01_08382	790	0.96	0.0	49.39%	KXH36930.1
						Coniochaeta sp. 2T2.1	hypothetical protein GE09DRAFT_990717	790	0.96	0.0	50.50%	KAB5575474.1
						Colletotrichum scovillei	uncharacterized protein HER10_EVM0008893	784	0.96	0.0	49.64%	XP_035333053.1
						Aspergillus campestris IBT 28561	putative NRPS-like enzyme	783	0.94	0.0	51.26%	XP_024692035.1
						Colletotrichum simmondsii	hypothetical protein CSIM01_12181	775	0.96	0.0	49.39%	KXH44028.1
						Colletotrichum fioriniae PJ7	hypothetical protein CFIO01_12142	768	0.93	0.0	50.00%	EXF79656.1
						Pestalotiopsis fici W106-1	hypothetical protein PFICI_00364	757	0.96	0.0	49.15%	XP_007827136.1
1	2		-	unknown		Alternaria tenuissima	hypothetical protein AA0120_g9548	608	0.99	0.0	88.15%	RYN82821.1
						Alternaria tenuissima	hypothetical protein AA0119_g9583	606	0.99	0.0	88.15%	RYN93311.1
						Alternaria tenuissima	hypothetical protein AA0114_g3855	605	0.99	0.0	87.84%	RYN54641.1
						Alternaria alternata	NAD(P)-binding protein	605	0.99	0.0	87.84%	XP_018382550.1
						Alternaria gaisen	hypothetical protein AG0111_0g9646	603	0.99	0.0	87.84%	KAB2102330.1
						Alternaria tenuissima	hypothetical protein AA0116_g12224	603	0.99	0.0	87.54%	RYO49278.1
						Alternaria alternata	NAD(P)-binding protein	602	0.99	0.0	87.54%	OWY46994.1
						Alternaria arborescens	hypothetical protein AA0111_g10615	591	0.99	0.0	85.71%	XP_028501844.1
						Alternaria arborescens	hypothetical protein AA0112_g9180	590	0.99	0.0	85.41%	RYN23885.1
						Parastagonospora nodorum SN15	hypothetical protein SNOG_05567	569	0.99	0.0	82.67%	XP_001795972.1
1	3		+	unknown				nf	nf	nf	nf	nf
1	4		-	unknown		Eutypa lata UCREL1	putative dimethylallyl tryptophan synthase 1 protein	528	0.96	0.0	57.04%	EMR67346.1
						Monosporascus sp. GIB2	hypothetical protein DL765_000234	520	0.95	3e-180	57.86%	RYP25006.1
						Colletotrichum fioriniae PJ7	aromatic prenyltransferase	501	0.92	8e-173	56.91%	EXF79650.1
						Pestalotiopsis fici W106-1	hypothetical protein PFICI_00369	498	0.94	3e-171	53.81%	XP_007827141.1
						Colletotrichum simmondsii	aromatic prenyltransferase	498	0.93	1e-171	56.02%	KXH44033.1
						Colletotrichum scovillei	aromatic prenyltransferase	498	0.93	3e-171	56.25%	XP_035333050.1
						Colletotrichum nymphaeae SA-01	aromatic prenyltransferase	496	0.93	7e-171	56.02%	KXH36924.1
						Colletotrichum sublineola	putative aromatic prenyltransferase	491	0.95	7e-169	55.23%	KDN67934.1
						Aspergillus campestris IBT 28561	aromatic prenyltransferase	489	0.92	3e-168	56.07%	XP_024692040.1
						Coniochaeta sp. 2T2.1	dimethylallyl tryptophan synthase GliD1	462	0.97	2e-157	53.35%	KAB5575471.1
1	5		+	S-adenosyl-L-methionine-dependent methyltransferase		Xylaria multiplex	hypothetical protein GQX73_g9768	635	0.95	0.0	68.75%	KAF2963804.1
						Coniochaeta sp. 2T2.1	S-adenosyl-L-methionine-dependent methyltransferase	603	0.95	0.0	63.28%	KAB5575469.1
						Podospora anserina S mat+	Putative sterigmatocystin 8-O-methyltransferase precursor	598	0.95	0.0	65.89%	CDP30234.1
						Podospora anserina S mat+	uncharacterized protein PODANS_5_11060	563	0.95	0.0	65.65%	XP_001905660.1
						Coccidioides immitis RMSCC 3703	hypothetical protein CISG_07126	538	0.95	0.0	63.42%	KMU78409.1
						Coccidioides immitis RS	O-methyltransferase	538	0.95	0.0	63.42%	XP_001245242.2
						Coccidioides posadasii str. Silveira	O-methyltransferase	536	0.95	0.0	63.20%	EFW13272.1
						Coccidioides posadasii C735 delta SOWgp	O-methyltransferase, putative	535	0.95	0.0	62.99%	XP_003071600.1
						Aspergillus brasiliensis CBS 101740	hypothetical protein ASPBRDRAFT_159293	528	0.95	0.0	61.65%	OJJ68596.1
						Rasamsonia emersonii CBS 393.64	O-methyltransferase	511	0.95	4e-176	55.60%	XP_013331055.1
1	6		-	Dipeptidyl-peptidase 5		Alternaria alternata	carbohydrate-binding module family 20 protein	1449	1	0.0	97.21%	OWY46993.1
						Alternaria arborescens	Dipeptidyl-peptidase 5	1441	1	0.0	97.35%	RYN23886.1
						Alternaria sp. MG1	hypothetical protein CUC08_Gglean003031	1441	1	0.0	97.08%	RII16591.1
						Alternaria tenuissima	Dipeptidyl-peptidase 5	1441	1	0.0	97.08%	RYN82820.1
						Alternaria gaisen	Dipeptidyl-peptidase 5	1440	1	0.0	97.21%	KAB2102331.1
						Alternaria arborescens	Dipeptidyl-peptidase 5	1439	1	0.0	97.21%	XP_028501766.1
						Alternaria tenuissima	Dipeptidyl-peptidase 5	1439	1	0.0	97.21%	RYO49016.1
						Alternaria tenuissima	Dipeptidyl-peptidase 5	1438	1	0.0	97.08%	RYN54640.1
						Alternaria tenuissima	Dipeptidyl-peptidase 5	1436	0.99	0.0	97.07%	RYO12563.1
						Alternaria alternata	dipeptidyl-peptidase-like protein V precursor	1395	0.96	0.0	97.12%	XP_018382551.1
1	7		-	unknown		Alternaria tenuissima	hypothetical protein AA0120_g9546	384	0.84	1e-129	97.25%	RYN82842.1
						Alternaria arborescens	hypothetical protein AA0111_g10617	383	0.84	2e-129	96.70%	XP_028501765.1
						Alternaria arborescens	hypothetical protein AA0112_g9182	382	0.84	3e-129	96.70%	RYN23887.1
						Alternaria alternata	hypothetical protein CC77DRAFT_279631	382	0.84	3e-129	96.70%	XP_018382552.1
						Alternaria gaisen	hypothetical protein AG0111_0g9644	382	0.84	3e-129	96.70%	KAB2102254.1
						Alternaria alternata	carbohydrate-binding module family 20 protein	381	0.89	9e-121	97.21%	OWY46993.1
						Alternaria tenuissima	hypothetical protein AA0114_g3853	381	0.84	1e-128	96.15%	RYN54647.1
						Alternaria alternata	hypothetical protein AA0117_g8871	380	0.84	3e-128	96.15%	RYN72100.1
						Bipolaris sorokiniana ND90Pr	carbohydrate-binding module family 20 protein	356	0.84	7e-119	89.07%	XP_007701868.1
						Bipolaris victoriae FI3	carbohydrate-binding module family 20 protein	356	0.84	1e-118	89.62%	XP_014556400.1

## Sheet: Cluster 5
	A. dauci cluster
					Blastp hits
Scaffold	Position in the cluster	gene name	Gene orientation	Function	Species	Description	Max score	Query cover	E-value	Percent Identity	Accession
2	-5		+	unknown	Alternaria arborescens	hypothetical protein AA0113_g10763	1168	0.78	0.0	92.67%	RYO44798.1
					Alternaria arborescens	hypothetical protein AA0112_g4052	1165	0.82	0.0	89.42%	RYN37812.1
					Alternaria gaisen	hypothetical protein AG0111_0g7119	1164	0.89	0.0	83.45%	KAB2104957.1
					Alternaria alternata	hypothetical protein AA0117_g8121	1163	0.78	0.0	92.35%	RYN72947.1
					Alternaria tenuissima	hypothetical protein AA0115_g9361	1163	0.78	0.0	92.51%	RYN22062.1
					Alternaria tenuissima	hypothetical protein AA0114_g12720	1162	0.78	0.0	92.35%	RYN25187.1
					Alternaria tenuissima	hypothetical protein AA0118_g4748	1162	0.78	0.0	92.18%	RYN63368.1
					Alternaria alternata	glucose-methanol-choline oxidoreductase-like protein	1162	0.78	0.0	92.35%	XP_018379896.1
					Alternaria tenuissima	hypothetical protein AA0116_g11707	1159	0.89	0.0	83.02%	RYO52632.1
					Alternaria arborescens	hypothetical protein AA0111_g4687	1158	0.78	0.0	92.02%	XP_028507394.1
2	-4		-	unknown	Alternaria alternata	hypothetical protein AA0117_g8120	446	0.82	3e-150	54.18%	RYN72948.1
					Alternaria tenuissima	hypothetical protein AA0115_g9360	442	0.82	1e-148	53.70%	RYN22061.1
					Alternaria tenuissima	hypothetical protein AA0120_g11533	441	0.82	3e-148	53.92%	RYN77190.1
					Alternaria alternata	hypothetical protein AALT_g4627	437	0.82	7e-147	53.57%	OWY51341.1
					Alternaria tenuissima	hypothetical protein AA0119_g8641	436	0.82	1e-146	53.44%	RYN95522.1
					Alternaria tenuissima	hypothetical protein AA0118_g4749	436	0.82	2e-146	53.21%	RYN63367.1
					Alternaria alternata	hypothetical protein CC77DRAFT_1067046	276	0.48	2e-86	55.82%	XP_018379897.1
					Alternaria arborescens	hypothetical protein AA0111_g4688	268	0.57	2e-82	46.94%	XP_028507395.1
					Exserohilum turcica Et28A	uncharacterized protein SETTUDRAFT_38482	243	0.85	3e-71	32.49%	XP_008023745.1
					Alternaria arborescens	hypothetical protein AA0113_g10764	241	0.48	7e-73	50.40%	RYO44804.1
2	-3		-	Methyltransferase	Alternaria tenuissima	hypothetical protein AA0120_g11531	663	0.41	0.0	96.94%	RYN77188.1
					Alternaria sp. MG1	hypothetical protein CUC08_Gglean002504	662	0.41	0.0	96.64%	RII17409.1
					Alternaria alternata	equisetin n-methyltransferase	660	0.41	0.0	96.64%	OWY51339.1
					Alternaria alternata	hypothetical protein AA0117_g8118	659	0.41	0.0	96.64%	RYN73033.1
					Alternaria arborescens	hypothetical protein AA0111_g4690	659	0.41	0.0	96.33%	XP_028507552.1
					Alternaria tenuissima	hypothetical protein AA0114_g12715	659	0.41	0.0	96.64%	RYN25191.1
					Alternaria arborescens	hypothetical protein AA0112_g4054	658	0.41	0.0	96.33%	RYN37902.1
					Alternaria tenuissima	Methyltransferase	657	0.41	0.0	96.02%	RYO52527.1
					Alternaria arborescens	hypothetical protein AA0113_g10766	656	0.41	0.0	96.02%	RYO44803.1
					Alternaria tenuissima	hypothetical protein AA0118_g4751	655	0.41	0.0	96.33%	RYN63214.1
2	-2		+	dehydrogenase	Alternaria alternata	retinol dehydrogenase 12	604	0.86	0.0	88.92%	OWY51337.1
					Alternaria sp. MG1	hypothetical protein CUC08_Gglean002481	604	0.86	0.0	90.15%	RII17387.1
					Alternaria alternata	retinol dehydrogenase 12	604	0.86	0.0	90.15%	XP_018379901.1
					Alternaria arborescens	hypothetical protein AA0113_g10768	602	0.86	0.0	89.26%	RYO44797.1
					Alternaria alternata	hypothetical protein AA0117_g8116	602	0.86	0.0	88.62%	RYN73037.1
					Alternaria arborescens	hypothetical protein AA0111_g4692	601	0.86	0.0	88.96%	XP_028507550.1
					Alternaria tenuissima	hypothetical protein AA0118_g4753	601	0.86	0.0	88.62%	RYN63212.1
					Alternaria gaisen	hypothetical protein AG0111_0g7114	600	0.86	0.0	88.92%	KAB2105333.1
					Alternaria arborescens	hypothetical protein AA0112_g4056	600	0.86	0.0	88.96%	RYN37814.1
					Alternaria tenuissima	hypothetical protein AA0116_g11701	599	0.86	0.0	88.62%	RYO52636.1
2	-1		-	cytochrome P450	Alternaria alternata	cytochrome P450	1564	0.99	0.0	86.39%	OWY51336.1
					Alternaria tenuissima	Isotrichodermin C-15 hydroxylase	881	0.53	0.0	92.92%	RYN77141.1
					Alternaria alternata	trichothecene C-15 hydroxylase	881	0.53	0.0	92.70%	XP_018379902.1
					Alternaria sp. MG1	hypothetical protein CUC08_Gglean002502	879	0.53	0.0	92.48%	RII17407.1
					Alternaria gaisen	Trichothecene C-15 hydroxylase	877	0.53	0.0	92.92%	KAB2105113.1
					Alternaria tenuissima	Trichothecene C-15 hydroxylase	874	0.53	0.0	92.70%	RYO52635.1
					Clathrospora elynae	trichothecene C-15 hydroxylase	850	0.53	0.0	88.30%	KAF1938164.1
					Bipolaris maydis ATCC 48331	hypothetical protein COCC4DRAFT_138028	816	0.53	0.0	83.66%	XP_014078943.1
					Bipolaris sorokiniana ND90Pr	uncharacterized protein COCSADRAFT_149435	816	0.53	0.0	83.89%	XP_007703363.1
					Bipolaris oryzae ATCC 44560	hypothetical protein COCMIDRAFT_85102	810	0.53	0.0	82.78%	XP_007684261.1
2	0	AdPKS4	+		Alternaria tenuissima	Compactin diketide synthase	4640	0.98	0.0	94.55%	RYN25188.1
					Alternaria tenuissima	Compactin diketide synthase	4634	0.98	0.0	94.47%	RYO52715.1
					Alternaria tenuissima	Compactin diketide synthase	4632	0.98	0.0	94.27%	RYN63208.1
					Alternaria gaisen	Compactin diketide synthase	4631	0.98	0.0	94.47%	KAB2104958.1
					Alternaria arborescens	Compactin diketide synthase	4630	0.95	0.0	94.27%	RYO44831.1
					Alternaria alternantherae	polyketide synthase	4624	0.98	0.0	93.51%	AOO87094.1
					Alternaria alternata	polyketide synthase PksG	4620	0.95	0.0	93.93%	AFN68298.1
					Alternaria sp. MG1	polyketide synthase PksG	4620	0.95	0.0	93.89%	RII17388.1
					Alternaria alternata	polyketide synthase PksG	4619	0.98	0.0	93.89%	XP_018379904.1
					Alternaria arborescens	Compactin diketide synthase	4619	0.98	0.0	94.10%	XP_028507547.1
2	1		+	unknown	Alternaria alternata	hypothetical protein AALT_g4618	367	0.62	1e-122	73.95%	OWY51332.1
					Alternaria sp. MG1	hypothetical protein CUC08_Gglean013142	366	0.62	2e-122	73.03%	RII22992.1
					Alternaria alternata	hypothetical protein CC77DRAFT_269032	365	0.62	4e-122	73.53%	XP_018383121.1
					Alternaria tenuissima	hypothetical protein AA0114_g11482	364	0.62	1e-121	73.95%	RYN38105.1
					Alternaria tenuissima	hypothetical protein AA0115_g9348	364	0.62	2e-121	72.61%	RYN22085.1
					Alternaria tenuissima	hypothetical protein AA0120_g2821	362	0.62	8e-121	71.78%	RYN96160.1
					Alternaria tenuissima	hypothetical protein AA0116_g11696	359	0.62	7e-120	70.12%	RYO52730.1
					Alternaria gaisen	hypothetical protein AG0111_0g7109	358	0.62	3e-119	70.59%	KAB2105155.1
					Alternaria alternata	hypothetical protein AA0117_g8109	355	0.62	3e-118	70.95%	RYN72961.1
					Bipolaris oryzae ATCC 44560	hypothetical protein COCMIDRAFT_2202	123	0.57	3e-28	37.83%	XP_007684480.1
2	2		-	unknown		nf	nf	nf	nf	nf	nf
2	3		-	unknown	Alternaria sp. MG1	WD domain containing protein	679	1	0.0	90.18%	RII24211.1
					Alternaria arborescens	hypothetical protein AA0112_g4073	671	1	0.0	89.42%	RYN37839.1
					Alternaria arborescens	hypothetical protein AA0111_g4708	670	1	0.0	89.17%	XP_028507708.1
					Alternaria tenuissima	hypothetical protein AA0114_g11471	669	1	0.0	89.17%	RYN38094.1
					Alternaria arborescens	hypothetical protein AA0113_g10995	668	1	0.0	88.92%	RYO41493.1
					Alternaria tenuissima	hypothetical protein AA0116_g11685	667	1	0.0	88.92%	RYO52177.1
					Alternaria alternata	WD domain-containing protein	666	1	0.0	88.66%	XP_018383110.1
					Alternaria gaisen	hypothetical protein AG0111_0g7096	665	1	0.0	88.92%	KAB2105246.1
					Alternaria alternata	WD-like protein	663	1	0.0	88.41%	OWY51322.1
					Stemphylium lycopersici	wd repeat-containing protein	639	1	0.0	81.11%	KNG51082.1
2	4		+	unknown	Alternaria tenuissima	hypothetical protein AA0115_g9338	449	0.86	7e-156	85.13%	RYN22099.1
					Alternaria alternata	hypothetical protein AA0117_g8100	449	0.87	2e-155	83.82%	RYN72956.1
					Alternaria tenuissima	hypothetical protein AA0116_g11687	447	0.86	8e-155	84.39%	RYO52174.1
					Alternaria tenuissima	hypothetical protein AA0120_g2830	446	0.86	2e-154	84.01%	RYN96481.1
					Alternaria tenuissima	hypothetical protein AA0119_g12289	446	0.86	3e-154	84.01%	RYN87963.1
					Alternaria arborescens	hypothetical protein AA0113_g10993	443	0.86	2e-153	83.64%	RYO41498.1
					Alternaria tenuissima	hypothetical protein AA0114_g11473	443	0.86	3e-153	83.27%	RYN38096.1
					Alternaria gaisen	hypothetical protein AG0111_0g7098	442	0.86	4e-153	83.27%	KAB2105252.1
					Alternaria alternata	DNA binding protein	442	0.86	4e-153	84.01%	OWY51324.1
					Alternaria arborescens	hypothetical protein AA0111_g4706	442	0.86	8e-153	83.90%	XP_028507706.1
2	5		-	4-aminobutyrate aminotransferase	Stemphylium lycopersici	4-aminobutyrate aminotransferase	278	0.89	3e-89	90.85%	KNG51086.1
					Decorospora gaudefroyi	4-aminobutyrate aminotransferase	276	0.89	3e-88	86.62%	KAF1835206.1
					Bipolaris zeicola 26-R-13	hypothetical protein COCCADRAFT_96017	275	0.89	6e-88	86.62%	XP_007712259.1
					Bipolaris victoriae FI3	hypothetical protein COCVIDRAFT_18617	275	0.89	7e-88	86.62%	XP_014553496.1
					Bipolaris sorokiniana ND90Pr	uncharacterized protein COCSADRAFT_102091	273	0.89	3e-87	86.62%	XP_007705149.1
					Setomelanomma holmii	4-aminobutyrate aminotransferase	273	0.89	4e-87	86.62%	KAF2033557.1
					Alternaria arborescens	4-aminobutyrate aminotransferase	273	0.89	7e-87	95.77%	RYN38028.1
					Bipolaris oryzae ATCC 44560	hypothetical protein COCMIDRAFT_101536	272	0.89	9e-87	85.92%	XP_007690311.1
					Alternaria tenuissima	4-aminobutyrate aminotransferase	272	0.89	1e-86	95.77%	RYO52182.1
					Alternaria tenuissima	4-aminobutyrate aminotransferase	271	0.89	2e-86	95.77%	RYN87971.1
2	6		-		Alternaria alternata	hypothetical protein AALT_g4613	233	0.78	5e-71	76.06%	OWY51327.1
					Alternaria tenuissima	hypothetical protein AA0115_g9341	230	0.78	2e-74	76.06%	RYN22084.1
					Alternaria arborescens	hypothetical protein AA0111_g4703	224	0.8	5e-72	74.31%	XP_028507701.1
					Alternaria sp. MG1	hypothetical protein CUC08_Gglean011213	221	0.78	3e-71	73.24%	RII24208.1
					Alternaria alternata	hypothetical protein CC77DRAFT_1011519	221	0.8	8e-71	74.31%	XP_018383116.1
					Alternaria arborescens	hypothetical protein AA0112_g4068	219	0.8	2e-70	72.92%	RYN38027.1
					Alternaria alternata	hypothetical protein AA0117_g8103	216	0.8	5e-69	72.92%	RYN72953.1
					Alternaria gaisen	hypothetical protein AG0111_0g7101	216	0.8	6e-69	72.22%	KAB2105159.1
					Alternaria tenuissima	hypothetical protein AA0116_g11690	215	0.8	9e-69	72.92%	RYO52226.1
					Alternaria tenuissima	hypothetical protein AA0118_g4766	215	0.8	9e-69	72.92%	RYN63386.1

## Sheet: Cluster 6
	A. dauci cluster
					Blastp hits
Scaffold	Position in the cluster	gene name	Gene orientation	Function	Species	Description	Max score	Query cover	E-value	Percent Identity	Accession
2	0	AdPKS-NRPS5	+		Pseudomassariella vexata	polyketide synthase 3	5113	0.84	0.0	70.82%	ORY71044.1
					Metarhizium anisopliae BRIP 53293	Lovastatin nonaketide synthase	4182	0.87	0.0	57.92%	KJK77205.1
					Metarhizium guizhouense ARSEF 977	polyketide synthase 3	4180	0.87	0.0	57.84%	KID82218.1
					Metarhizium robertsii ARSEF 23	polyketide synthase 3	4180	0.87	0.0	57.78%	XP_007817815.1
					Metarhizium brunneum ARSEF 3297	polyketide synthase 3	4175	0.87	0.0	57.87%	XP_014539400.1
					Metarhizium majus ARSEF 297	polyketide synthase 3	4173	0.87	0.0	57.87%	KID93355.1
					Metarhizium anisopliae	polyketide synthase 3	4162	0.87	0.0	57.72%	KFG80765.1
					Xylaria sp. BCC 1067	polyketide synthase 3	4034	0.87	0.0	55.89%	AAS46233.1
					Aspergillus steynii IBT 23096	polyketide synthase 3	3931	0.87	0.0	55.41%	XP_024699799.1
					Aspergillus calidoustus	hypothetical protein ASPCAL03149	3793	0.87	0.0	54.45%	CEN60715.1
2	-1		-		Delitschia confertaspora ATCC 74209	Emopamil-binding protein	273	0.73	5e-90	94.93%	KAF2197851.1
					Pseudogymnoascus sp. VKM F-4246	hypothetical protein V492_03100	273	0.73	7e-87	93.48%	KFY13683.1
					Cryphonectria parasitica EP155	hypothetical protein M406DRAFT_29095	206	0.74	5e-64	66.43%	KAF3766738.1
					Didymella heteroderae	hypothetical protein E8E12_004100	178	0.72	1e-52	58.39%	KAF3034150.1
					Curvularia kusanoi	hypothetical protein E8E13_001354	178	0.72	2e-52	58.39%	KAF2993868.1
					Epicoccum nigrum	hypothetical protein B5807_07167	177	0.72	3e-52	58.39%	OSS48977.1
					Exophiala oligosperma	hypothetical protein PV06_04787	177	0.71	4e-52	55.56%	XP_016263930.1
					Stagonospora sp. SRC1lsM3a	Emopamil-binding protein	177	0.71	4e-52	58.52%	OAL04719.1
					Cytospora leucostoma	hypothetical protein VPNG_04949	176	0.72	5e-52	59.56%	ROW11849.1
					Tolypocladium capitatum	3-beta-hydroxysteroid-Delta(8), Delta(7)-isomerase	176	0.71	1e-51	58.52%	PNY25854.1
2	-2		+	unknown	Peltaster fructicola	hypothetical protein AMS68_005618	60.5	0.87	4e-08	38.04%	QIX00101.1
2	-3		+	unknown	Didymella keratinophila	hypothetical protein E8E11_000661	815	0.34	0.0	86.67%	KAF3032510.1
					Ascochyta rabiei	hypothetical protein ST47_g9595	746	0.34	0.0	79.57%	KZM19223.1
					Macroventuria anomochaeta	uncharacterized protein BU25DRAFT_115341	705	0.34	0.0	79.61%	XP_033559733.1
					Didymella exigua CBS 183.55	uncharacterized protein M421DRAFT_37168	680	0.3	0.0	81.57%	XP_033449018.1
					Lentithecium fluviatile CBS 122367	hypothetical protein K458DRAFT_426307	504	0.3	4e-163	60.64%	KAF2690888.1
					Cucurbitaria berberidis CBS 394.84	hypothetical protein K460DRAFT_411661	499	0.34	9e-161	57.21%	KAF1849854.1
					Trematosphaeria pertusa	uncharacterized protein BU26DRAFT_473157	493	0.3	7e-159	59.46%	XP_033691707.1
					Massarina eburnea CBS 473.64	hypothetical protein P280DRAFT_530740	486	0.3	7e-156	58.05%	KAF2637562.1
					Byssothecium circinans	hypothetical protein CC80DRAFT_260010	479	0.34	2e-153	53.52%	KAF1960578.1
					Dothidotthia symphoricarpi CBS 119687	uncharacterized protein P153DRAFT_295362	475	0.3	3e-151	60.40%	XP_033521626.1
2	-4		-	unknown	Fusarium beomiforme	heterokaryon incompatibility 6 OR allele	349	0.42	2e-99	33.88%	KAF4332388.1
					Fusarium sp. AF-6	hypothetical protein CEP53_007259	344	0.43	1e-97	33.68%	RSL54945.1
					Fusarium kuroshium	hypothetical protein CDV36_009429	343	0.38	2e-97	36.11%	RMJ10936.1
					Fusarium mundagurra	heterokaryon incompatibility 6 OR allele	336	0.42	7e-95	33.65%	KAF5694003.1
					Venturia inaequalis	hypothetical protein EG328_007781	307	0.37	1e-83	33.28%	KAE9968111.1
					Glarea lozoyensis ATCC 20868	hypothetical protein GLAREA_03455	303	0.34	8e-85	34.08%	XP_008081899.1
					Lophium mytilinum	hypothetical protein BU16DRAFT_594392	301	0.36	1e-81	32.89%	KAF2491461.1
					Fusarium floridanum	hypothetical protein CEP51_011664	297	0.37	8e-78	34.29%	RSL74071.1
					Fusarium euwallaceae	hypothetical protein BHE90_014626	297	0.37	1e-77	34.29%	RTE70975.1
					Byssothecium circinans	hypothetical protein CC80DRAFT_252330	374	0.15	5e-87	61.98%	KAF1949750.1
2	-5		-	unknown	Alternaria burnsii	hypothetical protein GT037_005469	552	0.68	0.0	86.62%	KAF7675964.1
					Alternaria alternata	NAD(P)-binding protein	551	0.68	0.0	87.58%	OWY45264.1
					Alternaria sp. MG1	hypothetical protein CUC08_Gglean000245	550	0.68	0.0	86.62%	RII24893.1
					Alternaria tenuissima	hypothetical protein AA0116_g9194	549	0.68	0.0	87.26%	RYO54761.1
					Alternaria tenuissima	hypothetical protein AA0120_g11728	546	0.68	0.0	85.67%	RYN76732.1
					Alternaria tenuissima	hypothetical protein AA0115_g12302	546	0.68	0.0	85.99%	RYN16548.1
					Alternaria gaisen	hypothetical protein AG0111_0g8657	545	0.68	0.0	86.31%	KAB2103311.1
					Alternaria alternata	NAD(P)-binding protein	543	0.68	0.0	85.35%	XP_018378661.1
					Alternaria tenuissima	hypothetical protein AA0118_g9673	542	0.68	0.0	85.35%	RYN53515.1
					Alternaria tenuissima	hypothetical protein AA0114_g12115	530	0.68	0.0	83.44%	RYN31950.1
2	-6		+	abhydrolase	Fusarium oxysporum f. sp. vasinfectum 25433	hypothetical protein FOTG_15881	390	0.99	1e-134	75.00%	EXM15789.1
					Fusarium oxysporum f. sp. cubense	putative aminoacrylate hydrolase RutD	388	0.99	9e-134	74.59%	TVY62541.1
					Fusarium oxysporum f. sp. apii	abhydrolase 1	384	0.99	2e-132	72.84%	QOE88864.1
					Fusarium vanettenii 77-13-4	uncharacterized protein NECHADRAFT_44690	379	0.99	2e-130	72.02%	XP_003040485.1
					Verticillium dahliae VdLs.17	hydrolase	378	0.99	6e-130	73.66%	XP_009657897.1
					Fusarium oxysporum f. sp. vasinfectum 25433	hypothetical protein FOTG_15873	376	0.99	6e-129	71.19%	EXM15781.1
					Colletotrichum higginsianum IMI 349063	Alpha beta fold family	371	0.99	5e-127	71.19%	XP_018158235.1
					Fusarium verticillioides	hypothetical protein FVER14953_09982	370	0.98	1e-126	71.49%	RBQ68203.1
					Fusarium oxysporum Fo47	hypothetical protein FOZG_17270	370	0.99	1e-126	71.60%	EWZ28971.1
					Fusarium verticillioides 7600	hypothetical protein FVEG_09982	367	0.98	1e-125	71.07%	XP_018757042.1
2	-7		-	alcohol dehydrogenase	Fusarium oxysporum f. sp. apii	hypothetical protein	366	0.98	5e-123	62.54%	QOE88873.1
					Fusarium oxysporum f. sp. cubense	alcohol dehydrogenase	359	0.98	2e-120	60.99%	TVY62647.1
					Fusarium oxysporum f. sp. vasinfectum 25433	hypothetical protein FOTG_15874	357	0.98	9e-120	60.68%	EXM15782.1
					Fusarium verticillioides	hypothetical protein FVER14953_09983	347	0.98	2e-115	59.13%	RBQ68204.1
					Fusarium verticillioides 7600	hypothetical protein FVEG_09983	347	0.98	2e-115	59.13%	XP_018757043.1
					Fusarium verticillioides	hypothetical protein FVER53590_09983	347	0.98	3e-115	59.13%	RBR04694.1
					Fusarium verticillioides	hypothetical protein FVER53263_09983	347	0.98	3e-115	59.13%	RBQ94002.1
					Colletotrichum siamense	alcohol dehydrogenase	332	0.99	9e-110	58.77%	KAF4809650.1
					Colletotrichum siamense	alcohol dehydrogenase	330	0.99	4e-109	58.46%	KAF4836740.1
					Colletotrichum gloeosporioides	alcohol dehydrogenase	330	0.99	5e-109	58.15%	KAF3802760.1

## Sheet: Cluster 7
	A. dauci cluster
					Blastp hits
Scaffold	Position in the cluster	gene name	Gene orientation	Function	Species	Description	Max score	Query cover	E-value	Percent Identity	Accession
3	-1		-	transporter	Alternaria alternata	hypothetical protein CC77DRAFT_1028346	819	1	0.0	98.50%	XP_018389922.1
					Alternaria arborescens	hypothetical protein AA0111_g328	818	1	0.0	98.50%	XP_028511872.1
					Alternaria alternata	CmrA	818	1	0.0	98.50%	AIG15468.1
					Alternaria gaisen	hypothetical protein AG0111_0g9295	818	1	0.0	98.50%	KAB2102892.1
					Alternaria tenuissima	hypothetical protein AA0115_g1571	818	1	0.0	98.50%	RYN36163.1
					Alternaria alternata	monocarboxylate permease-like protein	818	1	0.0	98.50%	OWY44335.1
					Alternaria sp. MG1	CmrA	818	1	0.0	98.50%	RII06325.1
					Alternaria brassicicola	Amr1	773	1	0.0	95.74%	AEN02471.1
					Exserohilum turcica Et28A	uncharacterized protein SETTUDRAFT_37312	741	1	0.0	91.98%	XP_008022458.1
					Bipolaris sorokiniana ND90Pr	uncharacterized protein COCSADRAFT_33541	730	1	0.0	90.73%	XP_007695569.1
3	0	AdPK6	+		Alternaria alternata	polyketide synthase PksA	2243	0.75	0.0	97.29%	OWY44336.1
					Alternaria tenuissima	Conidial yellow pigment biosynthesis polyketide synthase	2243	0.75	0.0	97.29%	RYN68633.1
					Alternaria tenuissima	Conidial yellow pigment biosynthesis polyketide synthase	2243	0.75	0.0	97.29%	RYO24852.1
					Alternaria alternata	polyketide synthase PksA	2243	0.75	0.0	97.29%	AFN68292.1
					Alternaria alternata	polyketide synthase PksA	2242	0.75	0.0	97.29%	XP_018389923.1
					Alternaria tenuissima	Conidial yellow pigment biosynthesis polyketide synthase	2242	0.75	0.0	97.29%	RYO04120.1
					Alternaria alternata	polyketide synthase	2241	0.75	0.0	97.29%	AEH76763.1
					Alternaria tenuissima	Conidial yellow pigment biosynthesis polyketide synthase	2241	0.75	0.0	97.20%	RYN42853.1
					Alternaria tenuissima	Conidial yellow pigment biosynthesis polyketide synthase	2241	0.75	0.0	97.29%	RYN36165.1
					Alternaria tenuissima	Conidial yellow pigment biosynthesis polyketide synthase	2240	0.75	0.0	97.20%	RYO02303.1
3	1		+	prefoldin subunit 3	Alternaria arborescens	hypothetical protein AA0111_g331	288	0.96	1e-96	75.12%	XP_028511738.1
					Alternaria alternata	prefoldin subunit 3	286	0.96	7e-96	74.63%	XP_018389925.1
					Stemphylium lycopersici	prefoldin subunit 3	285	1	3e-95	72.09%	KNG52670.1
					Alternaria tenuissima	hypothetical protein AA0115_g1574	284	0.96	3e-95	74.15%	RYN36168.1
					Pyrenophora tritici-repentis Pt-1C-BFP	prefoldin subunit 3	281	1	6e-94	72.64%	XP_001933657.1
					Pyrenophora teres f. teres 0-1	hypothetical protein PTT_12468	280	1	1e-93	72.17%	EFQ90840.1
					Bipolaris zeicola 26-R-13	hypothetical protein COCCADRAFT_79	279	1	4e-93	71.70%	XP_007706276.1
					Pyrenophora teres f. teres	hypothetical protein PTNB85_03188	278	1	6e-93	71.70%	KAE8844923.1
					Bipolaris maydis ATCC 48331	hypothetical protein COCC4DRAFT_32928	278	1	8e-93	71.70%	XP_014077654.1
					Bipolaris oryzae ATCC 44560	hypothetical protein COCMIDRAFT_2650	278	1	1e-92	71.70%	XP_007684999.1
3	2		-	unknown	Alternaria gaisen	hypothetical protein AG0111_0g9291	883	1	0.0	84.57%	KAB2102896.1
					Alternaria tenuissima	hypothetical protein AA0114_g10383	881	1	0.0	85.18%	RYN42892.1
					Alternaria arborescens	hypothetical protein AA0112_g6020	878	1	0.0	83.63%	RYN32900.1
					Alternaria alternata	hypothetical protein CC77DRAFT_927963	875	1	0.0	84.22%	XP_018389926.1
					Alternaria arborescens	hypothetical protein AA0113_g2316	871	1	0.0	82.23%	RYO71331.1
					Alternaria arborescens	hypothetical protein AA0111_g333	868	1	0.0	81.10%	XP_028512301.1
					Stemphylium lycopersici	hypothetical protein DDE83_002338	838	1	0.0	78.99%	RAR14226.1
					Stemphylium lycopersici	hypothetical protein TW65_00088	837	1	0.0	78.82%	KNG52669.1
					Stemphylium lycopersici	hypothetical protein DDE82_001681	831	0.97	0.0	80.04%	RAR09564.1
					Cucurbitaria berberidis CBS 394.84	hypothetical protein K460DRAFT_342719	764	1	0.0	71.85%	KAF1843944.1
3	3		-	unknown	Alternaria arborescens	hypothetical protein AA0111_g334	705	1	0.0	92.73%	XP_028511735.1
					Alternaria arborescens	hypothetical protein AA0112_g6021	699	1	0.0	92.48%	RYN32901.1
					Alternaria alternata	DUF367-domain-containing protein	697	1	0.0	92.73%	XP_018389927.1
					Alternaria tenuissima	hypothetical protein AA0118_g1239	697	1	0.0	92.73%	RYN68858.1
					Alternaria gaisen	hypothetical protein AG0111_0g9290	697	1	0.0	92.73%	KAB2102895.1
					Alternaria tenuissima	hypothetical protein AA0120_g461	695	1	0.0	92.48%	RYO02299.1
					Exserohilum turcica Et28A	uncharacterized protein SETTUDRAFT_175653	636	1	0.0	83.83%	XP_008022617.1
					Pyrenophora teres f. maculata	hypothetical protein PTMSG1_05503	636	1	0.0	87.47%	CAA9962126.1
					Stemphylium lycopersici	adp-ribosylation factor-binding protein gga1	634	1	0.0	87.97%	RAR09563.1
					Stemphylium lycopersici	adp-ribosylation factor-binding protein gga1	634	1	0.0	87.97%	KNG52668.1
3	4		-	VHS-domain-containing protein	Alternaria alternata	VHS-domain-containing protein	681	0.96	0.0	75.92%	XP_018389928.1
					Alternaria alternata	VHS-like protein	679	0.96	0.0	76.18%	OWY44340.1
					Alternaria arborescens	ADP-ribosylation factor-binding protein	676	0.96	0.0	75.71%	XP_028511734.1
					Alternaria gaisen	ADP-ribosylation factor-binding protein	674	0.96	0.0	75.10%	KAB2102489.1
					Clathrospora elynae	VHS-domain-containing protein	635	0.96	0.0	69.55%	KAF1934986.1
					Pyrenophora tritici-repentis	VHS multi-domain protein	633	0.96	0.0	70.77%	KAA8622570.1
					Pyrenophora tritici-repentis Pt-1C-BFP	ADP-ribosylation factor-binding protein GGA1	633	0.96	0.0	70.77%	XP_001933661.1
					Bipolaris maydis ATCC 48331	hypothetical protein COCC4DRAFT_51593	627	0.96	0.0	71.31%	XP_014077647.1
					Pyrenophora teres f. teres 0-1	hypothetical protein PTT_12895	626	0.96	0.0	69.96%	EFQ90522.1
					Pyrenophora teres f. teres	VHS multi-domain protein	624	0.96	0.0	69.76%	CAA9978577.1
3	5		-	unknown	Alternaria sp. MG1	hypothetical protein CUC08_Gglean009540	297	1	3e-101	87.12%	RII06320.1
					Alternaria alternata	VHS-like protein	284	0.95	4e-88	86.45%	OWY44340.1
					Alternaria gaisen	hypothetical protein AG0111_0g9288	276	0.93	4e-93	87.50%	KAB2102490.1
					Alternaria alternata	hypothetical protein CC77DRAFT_1057726	276	0.93	7e-93	86.84%	XP_018389929.1
					Clathrospora elynae	hypothetical protein EJ02DRAFT_362505	251	1	5e-83	75.46%	KAF1934987.1
					Pyrenophora teres f. teres	glutathione S-transferase	249	1	4e-82	77.91%	CAA9978578.1
					Cucurbitaria berberidis CBS 394.84	hypothetical protein K460DRAFT_289220	247	1	2e-81	71.78%	KAF1843978.1
					Setomelanomma holmii	hypothetical protein EK21DRAFT_58963	246	1	3e-81	72.46%	KAF2033236.1
					Pyrenophora tritici-repentis Pt-1C-BFP	hypothetical protein PTRG_03329	246	1	4e-81	77.71%	XP_001933662.1
					Plenodomus tracheiphilus IPT5	hypothetical protein T440DRAFT_467895	239	0.99	4e-78	69.46%	KAF2851154.1
3	6		-	unknown	Alternaria alternata	hypothetical protein CC77DRAFT_1057727	77.4	0.45	6e-16	58.75%	XP_018389930.1
					Pyrenophora teres f. teres 0-1	hypothetical protein PTT_12893	77.4	0.56	1e-15	51.58%	EFQ90520.1
					Pyrenophora tritici-repentis Pt-1C-BFP	hypothetical protein PTRG_03330	76.6	0.45	1e-15	57.50%	XP_001933663.1
					Stagonospora sp. SRC1lsM3a	hypothetical protein IQ06DRAFT_297894	76.3	0.45	2e-15	57.50%	OAK95007.1
					Pyrenophora tritici-repentis	UPF0203 domain-containing protein	75.5	0.5	5e-15	54.02%	KAA8622568.1
					Ophiobolus disseminans	hypothetical protein CC86DRAFT_210894	75.1	0.45	5e-15	56.25%	KAF2827435.1
					Pyrenophora teres f. maculata	UPF0203 domain containing protein	74.7	0.45	7e-15	55.00%	CAA9962129.1
					Cucurbitaria berberidis CBS 394.84	hypothetical protein K460DRAFT_155327	74.3	0.45	1e-14	56.25%	KAF1843977.1
					Macroventuria anomochaeta	UPF0203-domain-containing protein	73.9	0.56	3e-14	45.26%	XP_033564175.1
					Clathrospora elynae	hypothetical protein EJ02DRAFT_428845	72.8	0.45	4e-14	55.00%	KAF1934988.1
3	7		+	Exosome complex exonuclease	Alternaria alternata	hypothetical protein CC77DRAFT_928229	1288	1	0.0	85.86%	XP_018389931.1
					Alternaria tenuissima	Exosome complex exonuclease	1288	1	0.0	85.86%	RYN36332.1
					Alternaria tenuissima	Exosome complex exonuclease	1286	1	0.0	85.73%	RYO01241.1
					Alternaria alternata	Exosome complex exonuclease	1285	0.99	0.0	85.95%	RYN83522.1
					Alternaria tenuissima	Exosome complex exonuclease	1280	1	0.0	84.22%	RYN68931.1
					Alternaria arborescens	Exosome complex exonuclease	1278	1	0.0	83.73%	RYN32897.1
					Alternaria tenuissima	Exosome complex exonuclease	1278	1	0.0	84.09%	RYN42845.1
					Alternaria arborescens	Exosome complex exonuclease	1278	1	0.0	83.52%	XP_028512308.1
					Alternaria sp. MG1	hypothetical protein CUC08_Gglean009366	1277	1	0.0	82.57%	RII06151.1
					Alternaria gaisen	Exosome complex exonuclease	1273	1	0.0	82.98%	KAB2102496.1
3	8		-	unknown	Alternaria tenuissima	hypothetical protein AA0118_g1233	607	1	0.0	86.29%	RYN68934.1
					Alternaria arborescens	hypothetical protein AA0111_g339	603	0.99	0.0	85.96%	XP_028512307.1
					Alternaria alternata	hypothetical protein CC77DRAFT_1016888	603	0.99	0.0	85.96%	XP_018389932.1
					Alternaria gaisen	hypothetical protein AG0111_0g9285	600	0.99	0.0	85.67%	KAB2102497.1
					Alternaria arborescens	hypothetical protein AA0112_g6026	600	0.99	0.0	85.67%	RYN32894.1
					Alternaria alternata	mitochondrial chaperone bcs1	504	0.83	7e-178	86.01%	OWY44343.1
					Alternaria tenuissima	hypothetical protein AA0114_g10377	503	0.83	2e-177	85.67%	RYN42840.1
					Alternaria tenuissima	hypothetical protein AA0121_g1215	498	0.83	1e-175	85.32%	RYO25627.1
					Decorospora gaudefroyi	hypothetical protein BDW02DRAFT_563809	388	1	7e-131	55.79%	KAF1839758.1
					Setomelanomma holmii	hypothetical protein EK21DRAFT_58840	378	1	1e-126	53.28%	KAF2033244.1

## Sheet: Cluster 8
	A. dauci cluster
					Blastp hits
Scaffold	Position in the cluster	gene name	Gene orientation	Function	Species	Description	Max score	Query cover	E-value	Percent Identity	Accession
3	-8		-	unknown	Alternaria gaisen	hypothetical protein AG0111_0g7934	444	1	9e-154	67.05%	KAB2104047.1
					Alternaria tenuissima	hypothetical protein AA0121_g11886	442	1	7e-153	64.58%	RYO07035.1
					Alternaria tenuissima	hypothetical protein AA0119_g12191	434	1	1e-149	64.03%	RYN88060.1
					Alternaria tenuissima	hypothetical protein AA0116_g10129	432	0.99	3e-149	66.67%	RYO53630.1
					Alternaria alternata	hypothetical protein CC77DRAFT_1024046	432	0.99	5e-149	66.67%	XP_018382143.1
					Alternaria tenuissima	hypothetical protein AA0118_g11742	431	1	3e-148	63.99%	RYN48570.1
					Alternaria tenuissima	hypothetical protein AA0120_g2086	429	0.99	4e-148	66.96%	RYN99154.1
					Alternaria tenuissima	hypothetical protein AA0115_g11757	429	0.99	7e-148	66.37%	RYN17558.1
					Alternaria arborescens	hypothetical protein AA0113_g9831	427	0.99	3e-147	66.76%	RYO48883.1
					Alternaria arborescens	hypothetical protein AA0111_g11173	425	0.99	3e-146	66.18%	XP_028501187.1
3	-7		-	unknown	Alternaria tenuissima	hypothetical protein AA0115_g11756	909	1	0.0	91.94%	RYN17559.1
					Alternaria gaisen	hypothetical protein AG0111_0g7933	908	1	0.0	91.53%	KAB2104048.1
					Alternaria arborescens	hypothetical protein AA0111_g11174	908	1	0.0	91.94%	XP_028501190.1
					Alternaria tenuissima	hypothetical protein AA0116_g10130	907	1	0.0	91.53%	RYO53915.1
					Alternaria alternata	longevity-assurance protein	894	0.98	0.0	91.79%	OWY42277.1
					Alternaria alternata	longevity assurance proteins LAG1/LAC1	892	0.96	0.0	93.51%	XP_018382142.1
					Alternaria sp. MG1	hypothetical protein CUC08_Gglean013165	889	1	0.0	90.95%	RII22954.1
					Alternaria tenuissima	hypothetical protein AA0118_g11743	876	1	0.0	90.36%	RYN48571.1
					Pyrenophora tritici-repentis	LAG1 Protein transporter TRAM	847	0.99	0.0	81.89%	KAA8626982.1
					Bipolaris oryzae ATCC 44560	hypothetical protein COCMIDRAFT_87628	846	0.99	0.0	82.22%	XP_007685184.1
3	-6		-	transmembrane BAX inhibitor	Alternaria alternata	transmembrane BAX inhibitor motif-containing protein 4	498	1	2e-176	85.52%	XP_018382141.1
					Alternaria sp. MG1	transmembrane BAX inhibitor motif-containing protein 4	496	1	1e-175	85.19%	RII22953.1
					Alternaria tenuissima	hypothetical protein AA0116_g10131	495	1	3e-175	85.19%	RYO53894.1
					Alternaria tenuissima	hypothetical protein AA0115_g11755	492	1	3e-174	84.85%	RYN17557.1
					Stemphylium lycopersici	bax inhibitor family protein	452	1	2e-158	78.11%	KNG46272.1
					Decorospora gaudefroyi	transmembrane BAX inhibitor motif-containing protein 4	452	1	2e-158	77.10%	KAF1838231.1
					Pyrenophora seminiperda CCB06	bax inhibitor family	447	1	2e-156	76.43%	RMZ73603.1
					Pyrenophora teres f. teres	Transmembrane BAX inhibitor motif-containing protein	447	1	2e-156	76.09%	CAA9972817.1
					Pyrenophora tritici-repentis Pt-1C-BFP	transmembrane BAX inhibitor motif-containing protein 4	447	1	3e-156	76.09%	XP_001932552.1
					Bipolaris oryzae ATCC 44560	hypothetical protein COCMIDRAFT_2789	444	1	4e-155	76.09%	XP_007685109.1
3	-5		-	unknown	Bipolaris victoriae FI3	hypothetical protein COCVIDRAFT_37374	337	0.74	9e-113	63.77%	XP_014557066.1
					Bipolaris zeicola 26-R-13	hypothetical protein COCCADRAFT_42263	330	0.73	3e-110	62.88%	XP_007718945.1
					Corynespora cassiicola Philippines	NAD(P)-binding protein	313	0.73	2e-103	61.74%	PSN68902.1
					Stagonospora sp. SRC1lsM3a	NAD(P)-binding protein	313	0.74	4e-103	60.53%	OAL02834.1
					Curvularia kusanoi	hypothetical protein E8E13_000769	300	0.78	8e-98	59.50%	KAF2994790.1
					Plenodomus tracheiphilus IPT5	NAD(P)-binding protein	267	0.73	2e-85	51.71%	KAF2847856.1
					Decorospora gaudefroyi	NAD(P)-binding protein	261	0.73	1e-82	49.81%	KAF1836728.1
					Bipolaris maydis ATCC 48331	hypothetical protein COCC4DRAFT_148452	259	0.73	6e-82	51.71%	XP_014075123.1
					Alternaria gaisen	hypothetical protein AG0111_0g4955	254	0.73	3e-80	49.81%	KAB2106352.1
					Stemphylium lycopersici	NAD(P)-binding protein	254	0.73	5e-80	50.19%	RAR10165.1
3	-4		-	MFS general substrate transporter	Alternaria alternata	hypothetical protein AALT_g2723	1062	1	0.0	97.69%	OWY46740.1
					Alternaria alternata	MFS general substrate transporter	1058	1	0.0	98.08%	XP_018384312.1
					Alternaria tenuissima	hypothetical protein AA0114_g11841	1056	1	0.0	97.88%	RYN34607.1
					Alternaria arborescens	hypothetical protein AA0111_g11129	1055	1	0.0	97.69%	XP_028501276.1
					Alternaria alternata	hypothetical protein AA0117_g5365	1055	1	0.0	97.50%	RYN76947.1
					Alternaria gaisen	hypothetical protein AG0111_0g12200	1055	1	0.0	97.50%	KAB2099637.1
					Alternaria sp. MG1	hypothetical protein CUC08_Gglean003664	1053	1	0.0	97.50%	RII15197.1
					Alternaria tenuissima	hypothetical protein AA0118_g1437	1053	1	0.0	97.31%	RYN67553.1
					Alternaria tenuissima	hypothetical protein AA0115_g10627	1049	1	0.0	97.12%	RYN19737.1
					Stemphylium lycopersici	MFS general substrate transporter	1033	0.99	0.0	94.02%	RAR16563.1
3	-3		-	glycoside hydrolase	Alternaria arborescens	hypothetical protein AA0111_g11128	853	0.92	0.0	95.84%	XP_028501281.1
					Alternaria sp. MG1	glycoside hydrolase family 5 protein	838	0.87	0.0	96.58%	RII15196.1
					Alternaria alternata	glycoside hydrolase	838	0.92	0.0	95.38%	XP_018384311.1
					Alternaria alternata	glycoside hydrolase	837	0.87	0.0	96.82%	OWY46741.1
					Alternaria tenuissima	hypothetical protein AA0114_g11840	835	0.87	0.0	96.58%	RYN34586.1
					Alternaria gaisen	hypothetical protein AG0111_0g12199	827	0.87	0.0	94.87%	KAB2099603.1
					Stemphylium lycopersici	glycoside hydrolase family 5 protein	805	0.92	0.0	87.88%	KNG44860.1
					Pyrenochaeta sp. DS3sAY3a	glycoside hydrolase	759	0.92	0.0	83.18%	OAL53772.1
					Clathrospora elynae	glycoside hydrolase	755	0.87	0.0	86.24%	KAF1939433.1
					Ampelomyces quisqualis	glycoside hydrolase superfamily	751	0.92	0.0	81.80%	KAF1911364.1
3	-2		+	Six-hairpin glycosidase	Alternaria arborescens	hypothetical protein AA0111_g11127	720	0.99	0.0	86.10%	XP_028501269.1
					Alternaria alternata	Six-hairpin glycosidase	716	0.99	0.0	85.85%	XP_018384310.1
					Alternaria alternata	Six-hairpin glycosidase	712	0.99	0.0	84.63%	OWY46742.1
					Alternaria tenuissima	hypothetical protein AA0116_g141	709	0.99	0.0	83.21%	RYO68217.1
					Alternaria sp. MG1	hypothetical protein CUC08_Gglean003701	706	0.99	0.0	81.82%	RII15234.1
					Alternaria gaisen	hypothetical protein AG0111_0g12198	692	0.97	0.0	85.29%	KAB2099602.1
					Ophiobolus disseminans	Six-hairpin glycosidase	616	0.98	0.0	73.51%	KAF2830410.1
					Setomelanomma holmii	Six-hairpin glycosidase	615	0.99	0.0	71.64%	KAF2036472.1
					Parastagonospora nodorum SN15	hypothetical protein SNOG_06512	612	0.95	0.0	74.30%	XP_001796880.1
					Stagonospora sp. SRC1lsM3a	Six-hairpin glycosidase	604	0.96	0.0	73.37%	OAK96421.1
3	-1		+	unknown	Alternaria alternata	hypothetical protein AALT_g11579	294	0.92	9e-94	62.55%	OWY54659.1
					Alternaria tenuissima	hypothetical protein AA0116_g71	285	0.92	1e-90	59.55%	RYO68361.1
					Alternaria tenuissima	hypothetical protein AA0118_g11714	230	0.91	3e-69	48.31%	RYN48834.1
					Alternaria arborescens	hypothetical protein AA0111_g10419	227	0.77	2e-68	57.59%	XP_028501983.1
					Alternaria arborescens	hypothetical protein AA0113_g10650	227	0.91	2e-67	47.57%	RYO44921.1
					Alternaria tenuissima	hypothetical protein AA0120_g12162	224	0.87	2e-66	48.05%	RYN75054.1
					Alternaria tenuissima	hypothetical protein AA0114_g12583	224	0.87	2e-66	48.05%	RYN27008.1
					Alternaria arborescens	hypothetical protein AA0112_g11696	222	0.87	2e-65	48.05%	RYN18241.1
					Alternaria tenuissima	hypothetical protein AA0115_g10950	219	0.87	2e-64	47.27%	RYN19094.1
					Alternaria alternata	hypothetical protein CC77DRAFT_1062751	205	0.87	5e-59	46.48%	XP_018384244.1
3	0	AdPKS7	-		Corynespora cassiicola Philippines	hypothetical protein BS50DRAFT_676305	1664	0.96	0.0	74.95%	PSN68460.1
					Curvularia kusanoi	t1pks	1457	0.91	0.0	64.67%	KAF3001768.1
					Aspergillus coremiiformis	phenolpthiocerol synthesis polyketide synthase ppsB	1401	0.96	0.0	63.86%	KAE8350731.1
					Cladophialophora immunda	hypothetical protein PV07_04200	1373	0.96	0.0	62.86%	XP_016252887.1
					Glarea lozoyensis ATCC 20868	Thiolase-like protein	1368	0.95	0.0	62.05%	XP_008077653.1
					Fonsecaea multimorphosa CBS 102226	hypothetical protein Z520_02945	1352	0.96	0.0	63.42%	XP_016635515.1
					Penicillium rubens Wisconsin 54-1255	Pc21g12440	1350	0.96	0.0	62.40%	XP_002568274.1
					Penicillium rubens	t1pks	1347	0.96	0.0	62.30%	KAF3027603.1
					Fonsecaea multimorphosa	hypothetical protein AYO22_02864	1346	0.96	0.0	63.12%	OAL28410.1
					Cladophialophora immunda	hypothetical protein CLAIMM_08561	1332	0.96	0.0	61.65%	OQV03526.1
3	0	AdPKS8	+		Oidiodendron maius Zn	hypothetical protein OIDMADRAFT_62490	2753	0.99	0.0	63.64%	KIM92530.1
					Glarea lozoyensis ATCC 20868	Thiolase-like protein	2726	0.99	0.0	62.57%	XP_008077652.1
					Nephromopsis pallescens	non-reducing polyketide synthase	2699	0.99	0.0	62.96%	ASU91366.1
					Fonsecaea multimorphosa CBS 102226	hypothetical protein Z520_02947	2666	0.99	0.0	61.63%	XP_016635517.1
					Cladophialophora immunda	polyketide product template domain-containing protein isoform 1	2659	0.99	0.0	61.37%	OQV03525.1
					Fonsecaea multimorphosa	hypothetical protein AYO22_02866	2630	0.99	0.0	61.13%	OAL28412.1
					Cladophialophora immunda	polyketide product template domain-containing protein isoform 2	2513	0.94	0.0	61.18%	OQV03524.1
					Pyrenophora tritici-repentis	Polyketide synthase module protein	2389	0.99	0.0	56.11%	PWO12508.1
					Pyrenophora tritici-repentis	Polyketide synthase module protein	2388	0.99	0.0	56.07%	KAA8619523.1
					Aspergillus terreus	RecName: Full=Non-reducing polyketide synthase curS2; AltName: Full=Dehydrocurvularin biosynthesis protein 2	2362	0.99	0.0	56.52%	L7XAV2.1
3	2		-	S-adenosyl-L-methionine-dependent methyltransferase	Corynespora cassiicola Philippines	S-adenosyl-L-methionine-dependent methyltransferase	396	0.92	4e-137	76.95%	PSN68462.1
					Cryphonectria parasitica EP155	hypothetical protein M406DRAFT_104977	234	0.89	2e-73	47.23%	KAF3769555.1
					Pseudomassariella vexata	S-adenosyl-L-methionine-dependent methyltransferase	233	0.87	4e-73	51.72%	ORY62123.1
					Coniella lustricola	S-adenosyl-L-methionine-dependent methyltransferase	230	0.88	7e-72	46.35%	PSR83004.1
					Colletotrichum fioriniae PJ7	catechol O-methyltransferase	227	0.86	2e-70	46.70%	EXF80304.1
					Colletotrichum simmondsii	catechol O-methyltransferase	225	0.86	8e-70	46.70%	KXH35719.1
					Colletotrichum nymphaeae SA-01	catechol O-methyltransferase	221	0.86	4e-68	45.81%	KXH25534.1
					Aspergillus pseudotamarii	Sybindin-domain-containing protein	220	0.87	6e-66	50.00%	XP_031919465.1
					Aspergillus felis	hypothetical protein CNMCM5623_000370	219	0.76	1e-65	51.24%	KAF7156697.1
					Aspergillus fumigatiaffinis	hypothetical protein CNMCM5878_000898	218	0.76	2e-65	53.23%	KAF4220640.1
3	2		-	MSF transporter	Amniculicola lignicola CBS 123094	major facilitator superfamily transporter	1001	1	0.0	96.84%	KAF1997756.1
					Lizonia empirigonia	rade putative MSF transporter	821	1	0.0	83.23%	KAF1359876.1
					Corynespora cassiicola Philippines	rade putative MSF transporter	819	1	0.0	79.92%	PSN68463.1
					Curvularia kusanoi	hypothetical protein E8E13_000251	796	1	0.0	77.60%	KAF3001766.1
					Diaporthe helianthi	major facilitator superfamily transporter	652	1	0.0	62.45%	POS79016.1
					Hortaea werneckii	hypothetical protein D0865_14557	585	0.97	0.0	55.98%	RMY33084.1
					Hortaea werneckii EXF-2000	hypothetical protein BTJ68_13522	584	0.97	0.0	55.38%	OTA23855.1
					Hortaea werneckii	hypothetical protein D0864_13300	582	0.99	0.0	54.72%	RMY58927.1
					Hortaea werneckii	hypothetical protein D0863_15975	582	0.99	0.0	54.40%	RMY45764.1
					Hortaea werneckii	hypothetical protein D0863_16072	581	0.99	0.0	54.76%	RMY45280.1
3	3		+		Amniculicola lignicola CBS 123094	FAD/NAD(P)-binding domain-containing protein	622	1	0.0	91.12%	KAF1997755.1
					Corynespora cassiicola Philippines	hypothetical protein BS50DRAFT_573370	620	0.99	0.0	61.52%	PSN68464.1
					Lizonia empirigonia	FAD/NAD(P)-binding domain-containing protein	618	0.99	0.0	63.60%	KAF1359875.1
					Aspergillus nidulans FGSC A4	hypothetical protein AN8370.2	508	0.99	3e-170	43.55%	XP_681639.1
					Pseudomassariella vexata	FAD binding domain-containing protein	492	0.99	1e-163	50.50%	ORY66533.1
					Delphinella strobiligena	FAD binding domain-containing protein	473	0.99	1e-155	49.39%	KAF1347666.1
					Monosporascus sp. mg162	hypothetical protein DL768_003132	454	0.99	9e-149	49.70%	RYP51537.1
					Colletotrichum graminicola M1.001	FAD binding domain-containing protein	448	0.99	3e-146	47.21%	XP_008100673.1
					Monosporascus sp. GIB2	hypothetical protein DL765_004658	448	0.99	6e-146	47.20%	RYP17202.1
					Colletotrichum sublineola	putative FAD binding domain-containing protein	446	0.99	2e-145	46.82%	KDN65688.1

## Sheet: Cluster 9
	A. dauci cluster
					Blastp hits
Scaffold	Position in the cluster	gene name	Gene orientation	Function	Species	Description	Max score	Query cover	E-value	Percent Identity	Accession
3	-6		+	unknown	Clathrospora elynae	hypothetical protein EJ02DRAFT_417523	162	0.99	7e-44	75.47%	KAF1948045.1
					Alternaria arborescens	hypothetical protein AA0113_g40	158	0.99	1e-42	94.34%	RYO73548.1
					Alternaria arborescens	hypothetical protein AA0111_g921	158	0.99	2e-42	94.34%	XP_028511134.1
					Alternaria gaisen	hypothetical protein AG0111_0g6043	157	0.99	2e-42	94.34%	KAB2105715.1
					Alternaria tenuissima	hypothetical protein AA0120_g1012	157	0.99	2e-42	94.34%	RYO01734.1
					Alternaria alternata	hypothetical protein AALT_g5063	157	0.99	2e-42	94.34%	OWY57912.1
					Alternaria tenuissima	hypothetical protein AA0115_g131	157	0.99	2e-42	94.34%	RYN38153.1
					Alternaria tenuissima	hypothetical protein AA0121_g655	157	0.99	2e-42	94.34%	RYO25534.1
					Alternaria alternata	hypothetical protein CC77DRAFT_625018	157	0.99	2e-42	94.34%	XP_018389215.1
					Alternaria alternata	hypothetical protein AA0117_g656	157	0.99	2e-42	94.34%	RYN84373.1
3	-5		-	unknown	Alternaria tenuissima	hypothetical protein AA0118_g380	1305	1	0.0	91.65%	RYN69765.1
					Alternaria alternata	AAA-domain-containing protein	1305	1	0.0	91.35%	XP_018389216.1
					Alternaria gaisen	hypothetical protein AG0111_0g6044	1305	1	0.0	91.51%	KAB2105716.1
					Alternaria sp. MG1	hypothetical protein CUC08_Gglean009082	1303	1	0.0	91.51%	RII05867.1
					Alternaria arborescens	hypothetical protein AA0113_g41	1303	1	0.0	91.51%	RYO73549.1
					Alternaria arborescens	hypothetical protein AA0111_g920	1302	1	0.0	91.37%	XP_028511184.1
					Alternaria tenuissima	hypothetical protein AA0114_g1323	1301	1	0.0	91.22%	RYN59991.1
					Alternaria tenuissima	hypothetical protein AA0120_g1013	1301	1	0.0	91.37%	RYO01629.1
					Alternaria alternata	heat shock protein	1297	1	0.0	91.08%	OWY57911.1
					Stemphylium lycopersici	cell division cycle protein 48	1096	1	0.0	77.41%	RAR05293.1
3	-4		+	unknown	Alternaria alternata	hypothetical protein AALT_g5061	637	0.96	0.0	81.23%	OWY57910.1
					Alternaria sp. MG1	hypothetical protein CUC08_Gglean009831	637	0.96	0.0	81.23%	RII06605.1
					Alternaria tenuissima	hypothetical protein AA0120_g1014	633	0.96	0.0	80.98%	RYO01739.1
					Alternaria arborescens	hypothetical protein AA0113_g42	633	0.96	0.0	80.72%	RYO73550.1
					Alternaria gaisen	hypothetical protein AG0111_0g6045	632	0.96	0.0	80.46%	KAB2105717.1
					Alternaria arborescens	hypothetical protein AA0111_g919	630	0.96	0.0	80.46%	XP_028511411.1
					Alternaria alternata	hypothetical protein CC77DRAFT_1017431	630	0.96	0.0	80.72%	XP_018389217.1
					Alternaria arborescens	hypothetical protein AA0112_g2904	630	0.96	0.0	80.46%	RYN40081.1
					Alternaria tenuissima	hypothetical protein AA0115_g133	627	0.96	0.0	80.46%	RYN38155.1
					Pyrenophora tritici-repentis Pt-1C-BFP	predicted protein	475	0.84	1e-155	67.43%	XP_001938616.1
3	-3		-	unknown		nf
3	-2		+	unknown	Alternaria arborescens	hypothetical protein AA0113_g44	206	0.82	2e-62	95.24%	RYO73552.1
					Alternaria arborescens	hypothetical protein AA0112_g2906	206	0.82	2e-62	95.24%	RYN40083.1
					Alternaria alternata	AAR2-like protein	206	0.82	2e-62	95.24%	OWY57908.1
					Alternaria arborescens	hypothetical protein AA0111_g917	206	0.82	2e-62	95.24%	XP_028511417.1
					Alternaria alternata	AAR2 domain-containing protein	206	0.82	4e-62	95.24%	XP_018389219.1
					Alternaria gaisen	hypothetical protein AG0111_0g6047	204	0.82	8e-62	93.33%	KAB2105719.1
					Stemphylium lycopersici	aar2 domain-containing protein	201	0.82	3e-60	92.38%	KNG49673.1
					Exserohilum turcica Et28A	uncharacterized protein SETTUDRAFT_95402	196	0.82	3e-58	87.62%	XP_008029968.1
					Bipolaris zeicola 26-R-13	hypothetical protein COCCADRAFT_35864	194	0.81	3e-57	88.46%	XP_007711202.1
					Bipolaris victoriae FI3	hypothetical protein COCVIDRAFT_28430	194	0.81	3e-57	88.46%	XP_014554505.1
3	-1		+	unknown	Alternaria alternata	PAP2-like protein	816	0.99	0.0	97.02%	OWY57906.1
					Alternaria arborescens	hypothetical protein AA0111_g915	814	0.99	0.0	97.27%	XP_028511419.1
					Alternaria sp. MG1	hypothetical protein CUC08_Gglean009834	814	0.99	0.0	97.02%	RII06608.1
					Alternaria alternata	PAP2-domain-containing protein	810	0.99	0.0	96.53%	XP_018389221.1
					Alternaria gaisen	hypothetical protein AG0111_0g6049	810	0.99	0.0	96.53%	KAB2105711.1
					Pyrenophora teres f. maculata	phosphatidic acid phosphatase beta	721	0.99	0.0	85.86%	CAA9966675.1
					Pyrenophora seminiperda CCB06	phosphatidic acid phosphatase beta	707	0.99	0.0	84.90%	RMZ71729.1
					Pyrenophora teres f. teres	PgpB	697	0.99	0.0	86.35%	CAA9983168.1
					Clathrospora elynae	PAP2-domain-containing protein	695	0.99	0.0	82.08%	KAF1948049.1
					Pyrenophora teres f. teres 0-1	hypothetical protein PTT_03705	694	0.99	0.0	86.35%	EFQ95990.1
3	0	AdNRPS2	-		Alternaria sp. MG1	hypothetical protein CUC08_Gglean009080	5641	0.99	0.0	82.76%	RII05865.1
					Alternaria tenuissima	Nonribosomal peptide synthetase 2	5595	0.99	0.0	82.21%	RYO58654.1
					Alternaria alternata	long-chain-fatty-acid-CoA ligase 1	5594	0.97	0.0	82.81%	OWY57905.1
					Alternaria tenuissima	Nonribosomal peptide synthetase 2	5590	0.99	0.0	82.78%	RYN38151.1
					Alternaria alternata	Nonribosomal peptide synthetase 2	5590	0.99	0.0	82.78%	RYN83497.1
					Alternaria tenuissima	Nonribosomal peptide synthetase 2	5589	0.99	0.0	82.78%	RYN59748.1
					Alternaria tenuissima	Nonribosomal peptide synthetase 2	5589	0.99	0.0	82.81%	RYO02448.1
					Alternaria arborescens	Nonribosomal peptide synthetase 2	5588	0.99	0.0	82.12%	XP_028511420.1
					Alternaria tenuissima	Nonribosomal peptide synthetase 2	5587	0.99	0.0	82.75%	RYN69768.1
					Alternaria tenuissima	Nonribosomal peptide synthetase 2	5587	0.99	0.0	82.72%	RYO24823.1
3	1		+	Multidrug resistance translocator	Alternaria tenuissima	Multidrug resistance protein 1	1557	0.84	0.0	95.56%	RYN38418.1
					Alternaria tenuissima	Multidrug resistance protein 1	1557	0.92	0.0	95.56%	RYN69761.1
					Alternaria sp. MG1	hypothetical protein CUC08_Gglean009837	1556	0.91	0.0	95.43%	RII06610.1
					Alternaria arborescens	Phosphatidylcholine translocator	1556	0.92	0.0	95.56%	XP_028511413.1
					Alternaria arborescens	Multidrug resistance protein 1	1556	0.92	0.0	95.56%	RYN40294.1
					Alternaria alternata	P-loop containing nucleoside triphosphate hydrolase protein	1556	0.92	0.0	95.56%	OWY57904.1
					Alternaria gaisen	Phosphatidylcholine translocator	1556	0.84	0.0	95.43%	KAB2106103.1
					Alternaria arborescens	Phosphatidylcholine translocator	1555	0.84	0.0	95.43%	RYO73556.1
					Alternaria alternata	Phosphatidylcholine translocator	1555	0.92	0.0	95.43%	RYN83492.1
					Alternaria alternata	P-loop containing nucleoside triphosphate hydrolase protein	1553	0.92	0.0	95.43%	XP_018389224.1
3	2		+	L-ornithine 5-monooxygenase (L-ornithine N(5)-oxygenase)	Alternaria alternata	L-ornithine 5-monooxygenase (L-ornithine N(5)-oxygenase)	956	0.55	0.0	91.82%	XP_018389225.1
					Alternaria tenuissima	L-ornithine	956	0.55	0.0	91.82%	RYN69762.1
					Alternaria gaisen	L-ornithine	954	0.55	0.0	91.62%	KAB2106102.1
					Alternaria tenuissima	L-ornithine	954	0.55	0.0	91.62%	RYO02446.1
					Alternaria sp. MG1	L-ornithine 5-monooxygenase (L-ornithine N(5)-oxygenase)	954	0.55	0.0	91.62%	RII06611.1
					Stemphylium lycopersici	kinase-like protein	913	0.96	0.0	87.35%	RAR05080.1
					Stemphylium lycopersici	serine threonine-protein kinase	911	0.96	0.0	87.14%	KNG49611.1
					Bipolaris oryzae ATCC 44560	hypothetical protein COCMIDRAFT_36413	904	0.55	0.0	86.09%	XP_007687573.1
					Bipolaris victoriae FI3	hypothetical protein COCVIDRAFT_28435	899	0.55	0.0	85.69%	XP_014554508.1
					Bipolaris zeicola 26-R-13	hypothetical protein COCCADRAFT_4131	898	0.55	0.0	85.48%	XP_007711166.1
3	3		+	eukaryotic translation initiation factor 3 subunit C	Alternaria alternata	eukaryotic translation initiation factor 3 subunit C	1596	0.69	0.0	93.00%	XP_018389227.1
					Alternaria arborescens	Eukaryotic translation initiation factor 3 subunit C	1596	0.69	0.0	92.88%	RYO73347.1
					Alternaria gaisen	Eukaryotic translation initiation factor 3 subunit C	1595	0.69	0.0	92.88%	KAB2105644.1
					Alternaria tenuissima	Eukaryotic translation initiation factor 3 subunit C	1594	0.69	0.0	92.88%	RYO24819.1
					Alternaria arborescens	Eukaryotic translation initiation factor 3 subunit C	1593	0.69	0.0	92.88%	RYN40293.1
					Pyrenophora teres f. teres 0-1	hypothetical protein PTT_13465	1588	0.69	0.0	92.41%	EFQ90043.1
					Pyrenophora teres f. teres	hypothetical protein HRS9139_08169	1586	0.69	0.0	92.41%	KAE8826997.1
					Pyrenophora teres f. teres	Eukaryotic translation initiation factor 3 subunit C	1582	0.69	0.0	91.97%	CAA9983163.1
					Pyrenophora tritici-repentis	hypothetical protein PtrARCrB10_05933	1580	0.69	0.0	92.29%	PWO25508.1
					Pyrenophora tritici-repentis Pt-1C-BFP	eukaryotic translation initiation factor 3 subunit C	1576	0.69	0.0	91.85%	XP_001938604.1
3	4		+		Alternaria alternata	Mn2+ homeostasis protein Per1	595	0.99	0.0	98.62%	XP_018389228.1
					Alternaria alternata	Mn2+ homeostasis protein Per1	586	0.97	0.0	98.59%	OWY57900.1
					Alternaria gaisen	hypothetical protein AG0111_0g6055	585	0.97	0.0	98.59%	KAB2106100.1
					Alternaria arborescens	hypothetical protein AA0111_g909	583	0.97	0.0	97.89%	XP_028511116.1
					Alternaria arborescens	hypothetical protein AA0112_g2914	582	0.97	0.0	97.54%	RYN40298.1
					Alternaria arborescens	hypothetical protein AA0113_g52	582	0.97	0.0	97.54%	RYO73346.1
					Exserohilum turcica Et28A	uncharacterized protein SETTUDRAFT_96058	569	0.99	0.0	91.70%	XP_008029976.1
					Leptosphaeria maculans JN3	similar to Mn2+ homeostasis protein Per1	555	0.99	0.0	89.24%	XP_003843529.1
					Bipolaris sorokiniana ND90Pr	uncharacterized protein COCSADRAFT_185894	553	0.99	0.0	89.66%	XP_007705985.1
					Plenodomus tracheiphilus IPT5	Mn2+ homeostasis protein-like protein Per1	552	1	0.0	88.28%	KAF2852412.1

## Sheet: Cluster 10
	A. dauci cluster
					Blastp hits
Scaffold	Position in the cluster	gene name	Gene orientation	Function	Species	Description	Max score	Query cover	E-value	Percent Identity	Accession
3	-6		+	unknown	nf	nf	nf	nf	nf	nf	nf
3	-5		-	cytochrome P450	Bipolaris victoriae FI3	hypothetical protein COCVIDRAFT_18538	686	0.92	0.0	71.73%	XP_014553599.1
					Bipolaris zeicola 26-R-13	hypothetical protein COCCADRAFT_35957	660	0.84	0.0	75.35%	XP_007711319.1
					Bipolaris oryzae ATCC 44560	hypothetical protein COCMIDRAFT_41058	649	0.92	0.0	67.50%	XP_007692834.1
					Bipolaris sorokiniana ND90Pr	uncharacterized protein COCSADRAFT_99931	639	0.8	0.0	75.98%	XP_007704418.1
					Bipolaris maydis ATCC 48331	hypothetical protein COCC4DRAFT_144123	637	0.82	0.0	74.40%	XP_014076616.1
					Lentithecium fluviatile CBS 122367	cytochrome P450	599	0.85	0.0	65.84%	KAF2676480.1
					Coleophoma crateriformis	hypothetical protein BP5796_10398	366	0.87	3e-118	42.48%	RDW63896.1
					Coleophoma cylindrospora	hypothetical protein BP6252_05411	350	0.79	8e-113	42.93%	RDW77358.1
					Chalara longipes BDJ	cytochrome P450 78A3	295	0.86	2e-90	37.25%	KAE9370717.1
					Hyaloscypha bicolor E	cytochrome P450	293	0.78	7e-90	38.83%	XP_024731070.1
3	-4		+	Alpha/Beta hydrolase protein	Bipolaris victoriae FI3	hypothetical protein COCVIDRAFT_40392	248	1	8e-81	76.39%	XP_014553639.1
					Bipolaris maydis ATCC 48331	hypothetical protein COCC4DRAFT_200698	247	1	3e-80	75.69%	XP_014076617.1
					Bipolaris sorokiniana ND90Pr	uncharacterized protein COCSADRAFT_151696	245	1	2e-79	75.69%	XP_007704417.1
					Bipolaris zeicola 26-R-13	hypothetical protein COCCADRAFT_35958	243	1	9e-79	75.00%	XP_007711320.1
					Bipolaris oryzae ATCC 44560	hypothetical protein COCMIDRAFT_30452	243	1	1e-78	74.31%	XP_007692835.1
					Massariosphaeria phaeospora	Alpha/Beta hydrolase protein	190	1	8e-58	61.64%	KAF2875794.1
					Lentithecium fluviatile CBS 122367	hypothetical protein K458DRAFT_351727	182	1	8e-55	57.24%	KAF2676479.1
					Didymosphaeria enalia	hypothetical protein CC78DRAFT_597666	177	1	2e-52	53.42%	KAF2257925.1
					Monosporascus sp. MG133	hypothetical protein DL767_006005	176	1	3e-52	54.79%	RYP30873.1
					Amniculicola lignicola CBS 123094	alpha/beta-hydrolase	175	1	6e-52	52.74%	KAF1992966.1
3	-3		-	cytochrome P450	Bipolaris zeicola 26-R-13	hypothetical protein COCCADRAFT_93642	412	0.88	6e-141	75.09%	XP_007711321.1
					Bipolaris victoriae FI3	hypothetical protein COCVIDRAFT_29209	412	0.97	1e-139	75.09%	XP_014553637.1
					Bipolaris sorokiniana ND90Pr	uncharacterized protein COCSADRAFT_151692	411	0.88	2e-140	74.72%	XP_007704416.1
					Bipolaris oryzae ATCC 44560	hypothetical protein COCMIDRAFT_41061	409	0.97	2e-138	74.72%	XP_007692837.1
					Bipolaris maydis C5	hypothetical protein COCHEDRAFT_1086234	408	0.97	5e-138	74.72%	EMD97893.1
					Bipolaris maydis ATCC 48331	hypothetical protein COCC4DRAFT_173722	408	0.97	5e-138	74.72%	XP_014076619.1
					Massariosphaeria phaeospora	cytochrome P450	357	1	8e-118	57.59%	KAF2875792.1
					Lentithecium fluviatile CBS 122367	cytochrome P450	313	0.95	1e-100	58.96%	KAF2676477.1
					Aspergillus steynii IBT 23096	cytochrome P450	310	0.99	2e-99	50.46%	XP_024710739.1
					Monosporascus sp. MG133	hypothetical protein DL767_006004	309	0.99	1e-99	55.51%	RYP30872.1
3	-2		+	unknown	Bipolaris maydis ATCC 48331	hypothetical protein COCC4DRAFT_200706	434	0.99	2e-148	80.33%	XP_014076620.1
					Bipolaris victoriae FI3	hypothetical protein COCVIDRAFT_107170	430	1	5e-147	80.75%	XP_014553636.1
					Bipolaris zeicola 26-R-13	hypothetical protein COCCADRAFT_35961	428	1	4e-146	80.33%	XP_007711322.1
					Bipolaris sorokiniana ND90Pr	uncharacterized protein COCSADRAFT_126634	427	1	1e-145	79.92%	XP_007704415.1
					Bipolaris oryzae ATCC 44560	hypothetical protein COCMIDRAFT_108266	423	1	5e-144	79.08%	XP_007692839.1
					Massariosphaeria phaeospora	hypothetical protein BDV95DRAFT_281774	363	0.98	1e-120	67.37%	KAF2875790.1
					Aspergillus steynii IBT 23096	FAD/NAD(P)-binding domain-containing protein	320	0.98	3e-103	62.13%	XP_024710740.1
					Lentithecium fluviatile CBS 122367	FAD/NAD(P)-binding domain-containing protein	318	0.98	7e-103	61.60%	KAF2676476.1
					Escovopsis weberi	putative monooxygenase	296	0.81	4e-98	57.40%	KOS22571.1
					Stachybotrys chartarum IBT 7711	hypothetical protein S7711_05785	289	0.79	2e-91	56.30%	KEY68603.1
3	-1		-	unknown	Bipolaris maydis ATCC 48331	hypothetical protein COCC4DRAFT_144596	87.8	0.82	1e-18	75.00%	XP_014076621.1
					Bipolaris sorokiniana ND90Pr	uncharacterized protein COCSADRAFT_40663	87.8	0.82	2e-18	75.00%	XP_007704144.1
					Bipolaris oryzae ATCC 44560	hypothetical protein COCMIDRAFT_9514	87.4	0.82	2e-18	75.00%	XP_007692840.1
					Bipolaris victoriae FI3	hypothetical protein COCVIDRAFT_107233	87.4	0.82	2e-18	75.00%	XP_014553635.1
					Bipolaris zeicola 26-R-13	hypothetical protein COCCADRAFT_4232	84.3	0.82	3e-17	73.08%	XP_007711283.1
					Elaphomyces granulatus	hypothetical protein Egran_06813	63.5	0.68	7e-10	62.79%	OXV05419.1
					Golovinomyces cichoracearum	Polyamine transporter 4	62.4	0.52	2e-09	66.67%	RKF65979.1
					Monosporascus sp. MG133	hypothetical protein DL767_009418	62.0	0.73	2e-09	56.52%	RYP20593.1
					Golovinomyces cichoracearum	Polyamine transporter 4	61.6	0.52	4e-09	63.64%	RKF71583.1
					Golovinomyces magnicellulatus	hypothetical protein Golomagni_02211	60.8	0.52	5e-09	63.64%	TQS37320.1
3	0	AdPKS9	+		Bipolaris sorokiniana ND90Pr	polyketide synthase PKS18	4205	0.98	0.0	84.11%	XP_007704414.1
					Bipolaris oryzae ATCC 44560	hypothetical protein COCMIDRAFT_9515	4122	0.98	0.0	82.78%	XP_007692841.1
					Bipolaris victoriae FI3	hypothetical protein COCVIDRAFT_40387	4120	0.98	0.0	82.57%	XP_014553634.1
					Bipolaris zeicola 26-R-13	hypothetical protein COCCADRAFT_35963	4117	0.98	0.0	82.78%	XP_007711323.1
					Bipolaris maydis ATCC 48331	hypothetical protein COCC4DRAFT_200710	4086	0.98	0.0	82.11%	XP_014076622.1
					Massariosphaeria phaeospora	polyketide synthase	3336	0.98	0.0	65.85%	KAF2875795.1
					Lentithecium fluviatile CBS 122367	polyketide synthase	2916	0.98	0.0	58.96%	KAF2676482.1
					Escovopsis weberi	Lovastatin nonaketide synthase	2910	0.98	0.0	58.18%	KOS22576.1
					Stachybotrys chartarum IBT 7711	hypothetical protein S7711_05782	2835	0.98	0.0	56.74%	KEY68600.1
					Stachybotrys chartarum IBT 40293	hypothetical protein S40293_05112	2825	0.98	0.0	56.58%	KFA51227.1
3	1		+	unknown	Alternaria tenuissima	Vegetative incompatibility protein	249	0.99	1e-68	58.85%	RYN75634.1
					Alternaria tenuissima	Vegetative incompatibility protein	247	0.88	6e-68	58.85%	RYN54865.1
					Alternaria gaisen	Vegetative incompatibility protein	246	0.99	2e-67	58.41%	KAB2099267.1
					Alternaria sp. MG1	hypothetical protein CUC08_Gglean004499	245	0.99	3e-67	57.96%	RII13199.1
					Alternaria arborescens	Vegetative incompatibility protein	243	0.99	1e-66	57.33%	XP_028501339.1
					Alternaria alternata	Vegetative incompatibility protein	240	0.99	1e-65	56.64%	RYN70398.1
					Alternaria tenuissima	hypothetical protein AA0119_g7898	229	0.99	1e-61	51.36%	RYN96986.1
					Alternaria arborescens	hypothetical protein AA0112_g8951	223	0.87	8e-60	53.78%	RYN24534.1
					Pyrenophora tritici-repentis	multiple ankyrin repeat protein single kh domain protein	218	0.72	6e-58	42.07%	PZC97622.1
					Pyrenophora tritici-repentis	multiple ankyrin repeat protein single kh domain protein	207	0.72	4e-54	50.88%	PZC88995.1
3	2		-	unknown		nf	nf	nf	nf	nf	nf
3	3		-	glycoside hydrolase	Alternaria alternata	glycoside hydrolase	716	0.93	0.0	91.80%	XP_018379657.1
					Alternaria arborescens	putative glucan endo-1,3-beta-glucosidase	716	0.93	0.0	91.80%	XP_028501365.1
					Alternaria gaisen	putative glucan endo-1,3-beta-glucosidase	716	0.93	0.0	91.80%	KAB2099290.1
					Alternaria arborescens	putative glucan endo-1,3-beta-glucosidase	715	0.93	0.0	91.53%	RYN24530.1
					Alternaria tenuissima	putative glucan endo-1,3-beta-glucosidase	715	0.93	0.0	91.53%	RYN16448.1
					Alternaria sp. MG1	hypothetical protein CUC08_Gglean004486	714	0.93	0.0	91.80%	RII13186.1
					Pyrenophora teres f. maculata	Glycoside hydrolase family 17 protein	586	0.8	0.0	87.81%	CAA9963886.1
					Pyrenophora teres f. teres 0-1	hypothetical protein PTT_11508	586	0.8	0.0	87.50%	EFQ91610.1
					Pyrenophora tritici-repentis	Glycoside hydrolase family 17 protein	579	0.8	0.0	86.88%	KAA8619903.1
					Pyrenophora tritici-repentis Pt-1C-BFP	GPI-anchored cell wall beta-1,3-endoglucanase EglC	579	0.79	0.0	87.70%	XP_001934358.1
3	4		+	proteasome subunit alpha type-5	Alternaria alternata	proteasome subunit alpha type-5	501	1	3e-179	100.00%	XP_018379658.1
					Bipolaris victoriae FI3	hypothetical protein COCVIDRAFT_30428	499	1	3e-178	99.59%	XP_014552119.1
					Pyrenophora tritici-repentis Pt-1C-BFP	proteasome subunit alpha type-5	499	1	2e-178	99.59%	XP_001934359.1
					Bipolaris sorokiniana ND90Pr	uncharacterized protein COCSADRAFT_40361	498	1	4e-178	99.59%	XP_007704057.1
					Decorospora gaudefroyi	N-terminal nucleophile aminohydrolase	496	1	2e-177	98.78%	KAF1834657.1
					Macroventuria anomochaeta	N-terminal nucleophile aminohydrolase	496	1	4e-177	98.78%	XP_033567417.1
					Didymella exigua CBS 183.55	proteasome subunit alpha type-5	496	1	5e-177	98.37%	XP_033447127.1
					Pyrenophora teres f. teres 0-1	hypothetical protein PTT_11507	495	0.99	2e-176	99.59%	EFQ91609.1
					Epicoccum nigrum	hypothetical protein B5807_06371	494	1	1e-176	98.37%	OSS47774.1
				unknown	Cucurbitaria berberidis CBS 394.84	N-terminal nucleophile aminohydrolase	494	1	1e-176	98.37%	KAF1844778.1
3	5		-		Alternaria alternata	hypothetical protein CC77DRAFT_949386	145	0.55	7e-43	98.57%	XP_018379659.1
					Alternaria arborescens	hypothetical protein AA0113_g10148	139	1	1e-39	69.84%	RYO48085.1
					Alternaria sp. MG1	hypothetical protein CUC08_Gglean004485	139	1	6e-40	70.63%	RII13185.1
					Alternaria arborescens	hypothetical protein AA0111_g11079	137	1	3e-39	69.84%	XP_028501341.1
					Alternaria tenuissima	hypothetical protein AA0115_g12347	133	0.5	2e-38	100.00%	RYN16437.1
					Stemphylium lycopersici	cytochrome b-c1 complex subunit 10	130	1	2e-36	65.08%	KNG50406.1
					Pyrenophora teres f. maculata	QCR10 domain containing protein	126	1	7e-31	63.49%	CAA9963884.1
					Pyrenophora tritici-repentis Pt-1C-BFP	hypothetical protein PTRG_04027	125	1	8e-35	64.29%	XP_001934360.1
					Pyrenophora teres f. teres	hypothetical protein PTNB85_05978	125	1	2e-30	63.49%	KAE8834645.1
					Pyrenophora teres f. teres	hypothetical protein HRS9139_08658	125	1	2e-30	63.49%	KAE8825548.1
3	6		+	unknown	Alternaria alternata	hypothetical protein AA0117_g10563	152	0.88	8e-43	48.02%	RYN70381.1
					Alternaria arborescens	hypothetical protein AA0112_g8924	149	0.78	2e-41	50.98%	RYN24480.1
					Alternaria tenuissima	hypothetical protein AA0119_g7929	148	0.77	2e-41	51.66%	RYN96978.1
					Alternaria alternata	hypothetical protein CC77DRAFT_1100785	148	0.77	2e-41	51.66%	XP_018378879.1
					Alternaria arborescens	hypothetical protein AA0113_g10147	148	0.78	3e-41	52.94%	RYO48126.1
					Alternaria tenuissima	hypothetical protein AA0114_g8560	145	0.83	4e-40	50.31%	RYN46031.1
					Alternaria arborescens	hypothetical protein AA0111_g11078	142	0.68	4e-39	52.67%	XP_028501315.1
					Alternaria tenuissima	hypothetical protein AA0121_g8822	140	0.68	6e-39	53.49%	RYO12805.1
					Alternaria alternata	hypothetical protein AALT_g11269	135	0.76	5e-35	49.13%	OWY55942.1
					Alternaria gaisen	hypothetical protein AG0111_0g12547	134	0.62	2e-36	54.55%	KAB2099291.1
3	7		-	efflux	Alternaria alternata	cation efflux family protein	871	1	0.0	92.94%	OWY55941.1
					Alternaria tenuissima	hypothetical protein AA0118_g9012	870	1	0.0	93.16%	RYN54846.1
					Alternaria arborescens	hypothetical protein AA0113_g10146	870	1	0.0	92.72%	RYO48127.1
					Alternaria tenuissima	hypothetical protein AA0114_g8558	870	1	0.0	93.16%	RYN46054.1
					Alternaria alternata	hypothetical protein CC77DRAFT_669958	869	1	0.0	92.49%	XP_018378877.1
					Alternaria alternata	hypothetical protein AA0117_g10562	868	1	0.0	92.27%	RYN70382.1
					Alternaria gaisen	hypothetical protein AG0111_0g12548	867	1	0.0	92.27%	KAB2099237.1
					Alternaria tenuissima	hypothetical protein AA0115_g13009	867	1	0.0	92.27%	RYN15537.1
					Alternaria arborescens	hypothetical protein AA0111_g11077	867	1	0.0	92.49%	XP_028501314.1
					Alternaria tenuissima	hypothetical protein AA0120_g11967	866	1	0.0	92.05%	RYN75700.1

[truncated: 10 more sheets: Cluster 11, Cluster 12, Cluster 13, Cluster 14, Cluster 15, Cluster 16, Cluster 17, Cluster 18, Cluster 19, Feuil3]
