# Supplementary material for: Characterization of NRPS and PKS genes involved in the biosynthesis of SMs in Alternaria dauci including the phytotoxic polyketide aldaulactone
Source: Sci Rep. 2022 May 17;12:8155. doi: 10.1038/s41598-022-11896-0 (PMC9114375; doi:10.1038/s41598-022-11896-0)
Supplement: Supplementary file 2 — Supplementary ﻿Data S2. [file 41598_2022_11896_MOESM2_ESM.xlsx]

## Sheet: gene presence-abscence matrix 
Protein type n°	1	2	3	4	5	6	7	8	9	10	11	12	13	14	15	16	17	18	19	20	21	22	23	24	25	26	27	28	29	30	31	32	33	34	35	36	37	38	39	40	41	42	43	44	45	46	47	48	49
Alternaria dauci BMP 0167 and FRA001	AdPKS1	AdPKS2	AdPKS3 (TE domain)	AdPKS4	AdPKS5	AdPKS6	AdPKS7	AdPKS8	AdPKS9	AdPKS10	AdPKS11	AdPKS12	AdPKS13	AdPKS14	AdPKS15	AdPKS16	sequence 11 partial (KS)	/	/	/	/	/	/	/	/	/	/	/	/	/	/	/	/	/	/	/	AdNRPS1	AdNRPS2	AdNRPS3	AdNRPS4	AdNRPS5	AdNRPS6	/	/	/	/	/	/	/
Alternaria alternata BMP 0167	Aaltatcc11680PKS2	/	/	Aaltatcc11680PKS11	/	Aalt11680PKS12	/	/	/	/	Aaltatcc11680PKS10	Aaltatcc11680PKS6	Aaltatcc11680PKS4	/	/	/	Aaltatcc11680PKS1	/	/	/	Aaltatcc11680PKS7*	/	/	/	/	/	/	/	/	Aaltatcc11680PKS3 partial (KS)	Aaltatcc11680PKS-NRPS5	Aaltatcc11680PKS8	/	/	/	/	Aaltatcc11680NRPS3	/	Aaltatcc11680NRPS4	Aaltatcc11680NRPS5	Aaltatcc11680NRPS2	/	/	/	/	/	/	/	/
Alternaria alternata BMP 0269	Aaltatcc66891PKS8	/	/	Aaltatcc66891PKS5	/	Aalt66891PKS2	/	/	/	/	/	Aaltatcc66891PKS9	Aaltatcc66891PKS3	/	/	/	Aaltatcc66891PKS4(partial ACP)	/	/	/	/	/	/	/	/	/	/	/	/	Aaltatcc66891PKS7 partial(KR-ACP)	Aaltatcc66891PKS-NRPS6	Aaltatcc66891PKS1	/	/	/	/	Aaltatcc66891NRPS4	/	Aaltatcc66891NRPS2	/	Aaltatcc66891NRPS1	/	/	/	/	/	/	/	/
Alternaria arborescence BMP 0308	AarbPKS3 partial(SAT+ACP)	/	/	/	/	AarbPKS4 partial (SAT)	/	/	/	/	AarbPKS5 partial (SAT)	AarbPKS6	AarbPKS7	/	AarbPKS8 partial (ACP)	/	AarbPKS10 partial (ACP)	/	/	AarbPKS9	/	/	/	/	/	/	/	/	/	AarbPKS1	AarbPKS11 partial (KR-ACP)/AarbNRPS1	/	/	/	/	AarbPKS2	AarbNRPS3 partial (A-PCP-C-A-MT-PCP-C--PCP-C)	/	AarbNRPS5 partial ( C)	AarbNRPS7	AarbNRPS4	/	/	/	/	/	/	/	/
Alternaria brassicicola Abra43	/	/	/	AbraPKS7	/	AbraPKS1	/	/	/	/	/	AbraPKS5	/	/	/	/	/	AbraPKS2	/	/	/	/	/	/	/	/	/	/	/	/	/	AbraPKS3	AbraPKS6 partial (ACP)	/	/	/	/	/	AbraNRPS3	/	AbraNRPS4	/	/	/	/	AbraNRPS2	/	/	/
Alternaria capsici BMP 0180	AcapPKS6	/	AcapPKS10	AcapPKS13	/	AcapPKS1	/	/	AcapPKS3	AcapPKS2	AcapPKS11	AcapPKS7	AcapPKS5	/	/	/	AcapPKS4	/	/	/	/	/	/	AcapPKS8	AcapPKS9 partial (ACP)	/	AcapPKS12	/	/	/	/	/	/	/	/	/	AcapNRPS4	/	AcapNRPS3	AcapNRPS6	AcapNRPS1	/	AcapNRPS5	/	/	/	/	/	/
Alternaria carthami BMP 1963	AcarPKS6	/	AcarPKS9	AcarPKS8	AcarPKS-NRPS12	AcarPKS17	/	/	AcarPKS7	AcarPKS15	AcarPKS18	AcarPKS4	AcarPKS16	AcarPKS14	AcarPKS2	/	AcarPKS3	/	/	/	AcarPKS5	AcarPKS1 partial (ACP)	/	AcarPKS10	AcarPKS11	AcarPKS13 partial (ACP)	/	/	/	/	/	/	/	/	/	/	AcarNRPS5	AcarNRPS1	AcarNRPS3	AcarNRPS6	AcarNRPS4	/	AcarNRPS2	/	/	/	/	/	/
Alternaria citriarbusti BMP 2343	AcitPKS1	/	/	AcitPKS10	/	AcitPKS4	/	/	/	/	AcitPKS12 partial (MT)	AcitPKS6 Partial(ACP)	AcitPKS2	/	AcitPKS8	/	AcitPKS5	/	AcitPKS9	/	/	/	/	/	/	/	/	/	/	AcitPKS3 partial(KR)	AcitPKS-NRPS7	AcitPKS11	/	/	/	/	AcitNRPS3	AcitNRPS1	AcitNRPS6	AcitNRPS5	AcitNRPS4	/	/	/	/	/	/	/	/
Alternaria crassa BMP 0172	AcraPKS15	/	AcraPKS8	AcraPKS1	AcraPKS-NRPS1	AcraPKS9	/	/	AcraPKS2	AcraPKS4	AcraPKS10	AcraPKS12	AcraPKS7	/	AcraPKS14	/	AcraPKS16	/	/	/	/	/	/	AcraPKS6	AcraPKS5	/	AcraPKS11(hybrid)	AcraPKS13 partial	AcraPKS3 partial	/	/	/	/	/	/	/	AcraNRPS2	/	AcraNRPS1	AcraNRPS5	AcraNRPS4	/	AcraNRPS6	/	/	/	/	/	/
Alternaria fragaria BMP 3062	AfraPKS9	/	/	AfraPKS5	/	AfraPKS8	/	/	/	AfraPKS10	AfraPKS6 partial (SAT)	AfraPKS3	AfraPKS1	/	/	/	AfraPKS4 partial (ACP)	/	/	/	AfraPKS2	/	/	/	/	/	/	/	/	AfraPKS11	AfraPKS-NRPS7	/	/	/	/	/	AfraNRPS1	/	AfraNRPS5	AfraNRPS6	AfraNRPS4	/	/	/	/	/	AfraNRPS3	/	/
Alternaria gaisen BMP 2338	AgaiPKS7 partial(ACP)	/	/	AgaiPKS10 partial (ACP)	/	AgaiPKS5(TE)	/	/	/	/	AgaiPKS2 partial (SAT)	AgaiPKS4	AgaiPKS1	/	AgaiPKS8 partial(KS partial)	/	AgaiPKS9 partial (ACP)	/	AgaiPKS3	/	AgaiPKS6	/	/	/	/	/	/	/	/	AgaiPKS11	AgaiPKS12 partial (A-PCP-TE) +stop	/	/	/	/	/	AgaiNRPS3	/	AgaiNRPS2	AgaiNRPS4	AgaiNRPS5 partial (PCP-C-C)	/	/	/	/	/	AgaiNRPS6 stop	/	/
Alternaria limoniasperae BMP 2335	AlimPKS12	/	/	AlimPKS9	/	AlimPKS4	/	/	/	/	AlimPKS1	AlimPKS11	AlimPKS6	/	AlimPKS13 partial (ACP)	/	AlimPKS7 partial (ACP)	/	/	/	AlimPKS2 partial(KR-ACP)	/	/	/	/	/	/	/	/	AlimPKS8	AlimPKS-NRPS10	AlimPKS5	/	AlimPKS3 (ACP)	/	/	AlimNRPS1	/	AlimNRPS4	AlimNRPS5	AlimNRPS2	/	/	/	/	/	/	/	/
Alternaria longipes BMP 0313	AlonPKS10(stop)	/	/	AlonPKS9	/	AlonPKS8	/	/	/	/	AlonPKS6 partial(SAT)	AlonPKS7	AlonPKS3	/	/	/	AlonPKS4 partial (ACP)	/	/	/	/	/	/	/	/	/	/	/	/	/	AlonPKS5/AlonNRPS1 partial (MT)	/	/	/	AlonPKS2 partial (ACP)	/	AlonNRPS2	AlonNRPS6	AlonNRPS5	AlonNRPS9	AlonNRPS3	/	/	/	/	/	/	/	AlonNRPS7
Alternaria macrospora BMP 1949	AmacPKS13	/	AmacPKS6	AmacPKS15	AmacPKS-NRPS7	AmacPKS12	/	/	/	AmacPKS17	AmacPKS8	AmacPKS18	AmacPKS1	AmacPKS5	AmacPKS14	/	AmacPKS16	/	/	/	AmacPKS3	/	/	AmacPKS10	AmacPKS11	AmacPKS4 partial (ER-KR-ACP)	/	/	/	/	/	AmacPKS2 partial (KR- R)	/	/	/	/	/	AmacNRPS1 partial (-PCP-C)	AmacNRPS3	AmacNRPS4	AmacNRPS2	/	/	/	/	/	/	/	/
Alternaria mali BMP3063	AmalBMP3063PKS9	/	/	AmalBMP3063PKS1	/	AmalBMP3063PKS2	/	/	/	/	AmalBMP3063PKS3 partial (SAT)	AmalBMP3063PKS6 partial (ACP)	AmalBMP3063PKS10	/	/	/	AmalBMP3063PKS5 partial (ACP)	/	/	AmalBMP3063PKS4	/	/	/	/	/	/	/	/	/	AmalBMP3063PKS7	AmalBMP3063PKS-NRPS8	/	/	/	/	/	/	AmalBMP3063NRPS4 partial( C)	AmalBMP3063NRPS6	AmalBMP3063NRPS3	AmalBMP3063NRPS7	/	/	AmalBMP3063NRPS2	/	/	/	/	/
Alternaria mali BMP3064	AmalBMP3064PKS5	/	/	AmalBMP3064PKS11	/	AmalBMP3064PKS1	/	/	/	/	AmalBMP3064PKS3	AmalBMP3064PKS7	AmalBMP3064PKS6	/	/	/	AmalBMP3064PKS10	/	/	/	AmalBMP3064PKS9 partial(ACP)	/	/	/	/	/	/	/	/	AmalBMP3064PKS2	AmalBMP3064PKS-NRPS8	/	/	/	/	/	AmalBMP3064NRPS1(partial PCP-C)	/	AmalBMP3064NRPS6	AmalBMP3064NRPS4	AmalBMP3064NRPS7	/	/	AmalBMP3064NRPS3	/	/	AmalBMP3064NRPS5	/	/
Alternaria porri BMP 0178	AporPKS11 (stop)	/	AporPKS3 partial(TE)	/	AporPKS-NRPS13 partial (PCP)	AporPKS6	/	/	AporPKS4	AporPKS14 partial (SAT -ACP)	AporPKS5	AporPKS12 partial (KS-AT)	AporPKS10	AporPKS1	/	/	AporPKS15 partial (ACP)	/	/	/	/	/	/	AporPKS8	AporPKS7	AporPKS2	/	/	/	/	/	/	/	/	/	/	AporNRPS8	AporNRPS1	AporNRPS4	AporNRPS9	AporNRPS7 partial ( C)	/	AporNRPS6	/	AporNRPS2	/	/	AporNRPS3	/
Alternaria solani	AsolPKS1	/	AsolPKS7	AsolPKS12	AsolPKS-NRPS16	AsolPKS2	/	/	AsolPKS13	AsolPKS6 (SAT)	AsolPKS11	AsolPKS5	AsolPKS9	AsolPKS14	/	/	AsolPKS10	/	/	/	/	/	AsolPKS8	AsolPKS4	AsolPKS3	AsolPKS15 partial (ACP)	/	/	/	/	/	/	/	/	/	/	AsolNRPS1(stop)	AsolNRPS2	AsolNRPS3	AsolNRPS5	AsolNRPS4	/	/	/	/	/	/	/	/
Alternaria tangelonis BMP 2327	AtanPKS2	/	/	AtanPKS5	/	AtanPKS7	/	/	/	/	AtanPKS3	AtanPKS1	AtanPKS9	/	/	/	AtanPKS6	/	/	/	/	/	/	/	/	/	/	/	/	AtanPKS8	AtanPKS-NRPS4	/	/	/	AtanPKS10 partial (KS-ACP)	/	AtanNRPS2	/	AtanNRPS4	AtanNRPS3	AtanNRPS5	/	/	/	/	/	/	/	/
Alternaria tenuissima BMP 0304	AtenPKS4	/	/	AtenPKS6	/	AtenPKS9	/	/	/	/	AtenPKS7	AtenPKS3	AtenPKS5	/	/	/	AtenPKS2	/	/	/	/	/	/	/	/	/	/	/	/	AtenPKS11	AtenPKS-NRPS1	AtenPKS10	/	/	/	/	AtenNRPS4	/	AtenNRPS2	AtenNRPS5	AtenNRPS1	/	/	/	/	/	/	/	/
Alternaria tomatophila BMP 2032	AtomPKS3	/	AtomPKS13	AtomPKS7	AtomPKS-NRPS9	AtomPKS2(TE)	/	/	AtomPKS1	AtomPKS8	AtomatophilaPKS12	AtomatophilaPKS14 partial (KS)	AtomPKS11	AtomPKS4	/	/	AtomatophilaPKS15	/	/	/	/	/	AtomPKS6	AtomPKS10 (partial TE)	/	AtomPKS5 partial (ACP)	/	/	/	/	/	/	/	/	/	/	AtomatophilaNRPS4	/	AtomNRPS2 partial ( C)	AtomNRPS5	/	/	AtomNRPS3 partial (-A-PCP-C)	/	/	/	/	/	/
[truncated: 6 more columns]

## Sheet: Top hit blast
Protein type n°	Description	Query cover	E value	Percent Identity	Genebank Accession number
1	RecName: Full=Non-reducing polyketide synthase PKS19; Short=NR-PKS PKS19; AltName: Full=Alternariol synthase; Short=AOH synthase [Parastagonospora nodorum SN15]	1	0.0	88.92%	A0A0H4ADX3.1
		0.99	0.0	76.48%
2	nd
3	nd
4	nd
5	nd
6	conidial pigment polyketide synthase, melanin synthase [Alternaria alternata]	1	0.0	97.87%	BAK64048.1
		0.75	0.0	93.74%
7	nd
8	nd
9	nd
10	nd
11	nd
12	RecName: Full=Highly reducing polyketide synthase alt5; AltName: Full=Alternapyrone biosynthesis cluster protein 5 [Alternaria solani]	1	0.0	99.80%	Q5KTM9.1
		0.91	0.0	90.98%
13	RecName: Full=Reducing polyketide synthase pksF; Short=RD-PKS F; AltName: Full=Aslaniol synthase; AltName: Full=Aslanipyrone synthase [Alternaria solani]	1	0.0	99.03%	Q2ABP6.1
		1	0.0	85.63%
14	RecName: Full=Non-reducing polyketide synthase Dhc5; AltName: Full=Dehydrocurvularin biosynthesis protein 5 [Alternaria cinerariae]	1	0.0	95.38%	A0A0N7D745.1
		0.99	0.0	93.39%
15	6-methylsalicylic acid synthase [Alternaria alternata]	1	0.0	96.15%	OWY49406.1
		0.91	0.0	85.48%
16	nd
17	nd
18	RecName: Full=Reducing polyketide synthase DEP5; AltName: Full=Depudecin biosynthesis cluster protein 1 [Alternaria brassicicola]	1	0.0	99.83%	D2E9X0.1
19	RecName: Full=Reducing polyketide synthase AFT16-1; Short=PKS AFT16-1; AltName: Full=AF-toxin biosynthesis protein 16-1 [Alternaria alternata]	1	0.0	86.62%	V5Y0F7.1
		0.98	0.0	80.41%
20	nd
21	nd
22	RecName: Full=Highly reducing polyketide synthase; Short=HRPKS; AltName: Full=Brefeldin A biosynthesis cluster protein [Penicillium brefeldianum]	1	0.0	86.26%	A0A068ABB7.1
23	RecName: Full=Prosolanapyrone synthase; Short=PSS; AltName: Full=Highly reducing polyketide synthase sol1; Short=HR-PKS sol1; AltName: Full=Solanapyrone biosynthesis protein 1 [Alternaria solani]	1	0.0	99.62%	D7UQ44.1
		1	0.0	99.62%
24	nd
25	nd
26	RecName: Full=Highly reducing polyketide synthase Dhc3; AltName: Full=Dehydrocurvularin biosynthesis protein 3 [Alternaria cinerariae]	0.99	0.0	97.71%	A0A0N7D4P6.1
		0.96	0.0	91.98%
27	nd
28	nd
29	nd
30	nd
31	nd
32	RecName: Full=Highly reducing polyketide synthase bet1; Short=HS-PKS bet1; AltName: Full=Betaenone biosynthesis cluster protein 1 [Phoma betae]	0.99	0.0	84.89%	A0A0C6E0I7.1
		0.94	0.0	76.95%
33	nd
34	RecName: Full=Highly reducing polyketide synthase ACRTS2; Short=HR-PKS ACRTS2; AltName: Full=ACR-toxin biosynthesis protein S2 [Alternaria alternata]	0.99	0.0	98.95%	R4WH05.1
35	nd
36	RecName: Full=Highly reducing polyketide synthase ALT1; Short=HR-PKS FUM1; AltName: Full=AAL-toxin biosynthesis cluster protein 1 [Alternaria alternata]	1	0.0	97.71%	A0A3G9H990.1
37	RecName: Full=Nonribosomal peptide synthetase TES; AltName: Full=Tentoxin synthase; Short=TES [Alternaria alternata]	1	0.0	97.19%	A0A144KPJ6.1
		0.98	0.0	78.34%
38	RecName: Full=Nonribosomal peptide synthetase 2; Short=NPRS 2; AltName: Full=Ferricrocin synthetase; AltName: Full=Intracellular siderophore synthetase [Bipolaris maydis ATCC 48331]	0.99	0.1	66.71%	Q5D6D7.2
		0.97	0.2	59.11%
39	RecName: Full=Nonribosomal peptide synthetase 6; Short=NPRS 6; AltName: Full=Extracellular siderophore synthetase [Bipolaris oryzae]	0.99	0.0	99.89%	Q09MP5.1
		0.82	0.0	82.76%
40	nd
41	nd
42	nd
43	nd
44	RecName: Full=AM-toxin synthetase AMT1; AltName: Full=Cyclic peptide synthetase AMT; AltName: Full=Nonribosomal peptide synthetase AMT1; Short=NRPS AMT1 [Alternaria alternata]	1	0.0	100.00%	C9K7B5.1
		0.99	0.0	100.00%
45	nd
46	nd
47	nd
48	nd
49	nd
50	nd
51	nd
52	nd
53	nd
54	nd
55	RecName: Full=Hybrid PKS-NRPS synthetase TAS1; AltName: Full=Tenuazonic acid synthase 1	1	0.0	0.4677	G4N137.1
		0.89	0.0

## Sheet: Alternaria alternata BMP 0238
SM prediction on Alternaria alternata (BMP 0238) genome
notation	scaffold	start	end	sequence
AaltBMP0238PKS1	ATNCTG_22	150046	158282	>AaltBMP0238PKS1 MGVNSIRNRESDVSIVGASNAILNQDFFIAISNLGLLHEDGQCYSMDHRWGGYGRGEGMAVLVLKKFSAAVKDGDHIHAVIRESAVNQDGRTGTITSPSMDAQRSLIQQCYSRAGIDLASTGYVEAHLTGTGGDAIEAEALARTFGKSREACDPVWVGSVKSNIGHTEPVSGLAAVIKAALILRHKQIPANFTFEKANPNIPLQDWKLRVPTSLTPWPRDKPLRISVNNFGYGGTNAHLILDAPPGPDIPHKHASSNGNGESVNGNAGNGVDHRPHRSTEAPSLVYILSTRDEAGTVKRSKDLAKYMRNALHSGEAPSPDDLAYTLSERRSRLPWIIAVKARSLEQLAEILEDPRRQPIRASSSPVRIGYVFNGQGAQWYAM…
AaltBMP0238PKS2	ATNCTG_65	269669	275461	>AaltBMP0238PKS2 MIRAKVLYFSGEIPQGDPEGDQRDLFRKLHLLSKERSYPILALFLETITRAVKEEQRRLIRTERDSIPAFESILDLTDHVVELRKTSLGGAVERVLVLAFQLGSFIAYHEAHPLEYNFQSSDTFLIARGPGMLSAAAIALCPNVSMVPSIAGDIAKVAFRFGLVVDQVCRSLEISPDEINAAGAWIYCVYGVDPSEAEEAVALFNAEKVYAETSAASVFNDDGKSVSIGGPPSTLKTLFTECEFFKRTRNVPMKKVQGMWHTGKVYGTEHVRQVVPHIDEKHRLHLSLFSPVTGQPFKAANANELLEQIMEEMLTQRIRWDRTIQSVTEQLKQVSPNSTQLIAIQPSQYVESLLAQWKADIPTATHTAEDMMSAIMNLPLGS…
AaltBMP0238PKS3	ATNCTG_72	42432	35352	>AaltBMP0238PKS3 MEMRALGAVFRTARSPKAPLFVGSVKTNIGHLEGGSGLAGIAKSILILEKGFIPPNALFERLNTKVNAKRNNIQVMADSCKVPESCIRWPGEGLRRISVNSFGFGGSNAHAILDDAYHTLETLSFRDSLRSIVTPRVALPGTSNGHRQNDVKVMGSVSEEKVDGPTSGIDHAGRANDVTSSSADVVTLTRTNGLIALVELLKSFHIAPVAVVGHSSGEIAAAYAIGALSLESACRISYHRGRLSGQLAAQLASSIKTGAMMSANLQEGQVRAYIDKYRLDANIRVACVNSPSNVTLAGPEADVDALKCHLDDDRIFAQKLNTGIAYHTAVMNEMAQEYVSCLSNLVESTPGSCATLMVSSVTGQRVTATDLCTAQYWADNLT…
AaltBMP0238PKS4	ATNCTG_621	65669	72399	>AaltBMP0238PKS4 MTEIPQNRWNIDGFYKEHGHRPGTVKNRGGHFLADDPARFDAPFFSVQPAEAECMDPQQRLLLETSYHALENAGIPMKAAMGTRTSVHVGCLLQEYSQISQRDSQMPGDYRIVGSSGLAMLANRLSWFYDFSGPSMTVDTACSGGLVAFHLACQELSAGSVDMSLVCGNNLCLLPDSTALLSSLNMMSKDSVCYSFDERASGYARGEGFGVLILKRLDTAIADGDTIRGVVRSTGCGQDGNTPSITSPSQSAQERLIRETYARAGLDLGDTRYFEAHGTGTPVGDPCEAAAISNVFSCRTPEDPIFVGALKSNMGHPEGASGIAGVIKTLLVLEKGIIPPNVYPERISPAVAAAGPNLKFPLVPATWPTDGIRRASVNSFGY…
AaltBMP0238PKS-NRPS5	ATNCTG_631	226986	239658	>AaltBMP0238PKS-NRPS5 MSNSEPIAIVGSACRFPGDSDTPSKLWQLIKSPRDLLRQVPEERFDAEAFYHPDSKHHGTTNAIKSYFLDEDPALFDNGFFNIPQSEAEAVDPQQRLLMETVYDSLCAAGQTIEELRGSSTAVYVGLMCDDWAGILAQDPDVLPQYGATGMARSIMSNRISYFFDWHGPSMTIDTACSSSLVAVHQAIQTLRSGESQVAIAAGANLILTPGMYIAESKLSMLSPSGRSRMWDKDVDGYARGEGIAAVVLKPLSAAIRDNDHIECLIRGTGVNQDGRTNGITMPSATAQAALIRDTYARAGLDVNKPEDRPQFFHAHGTGTAAGDPQEAEAISKAFYSTNDCDETLYVGSIKTVIGHTEGTAGLASLISTSLALQHKV…
AaltBMP0238PKS6	ATNCTG_632	459889	467714	>AaltBMP0238PKS6 MNKPVAIIGIAFRGPGDARDPEAFYRMLVEGRNARTKIPKDRYNVDAFYHPDAERLGSIQQSMLPMLIAHRDRHAHFLQQDFKVFDAPFFSITPKEAKAMDPTHRILLEATYEGFENAGLSLEKVSGTQTSCYIGTFTADFPNLQARDNEGPSIYHATGMSASLASNRLSWFYNLRGPSLTVDTACSSSLTAFHLACQSIRTGEAEMSVVGGANLMFGPDMSILLGAAKILSPEGKSKMWDANANGFARGEGFGVTILKPLDAALRDGDNIRAVVLATAANEDGHTPGISLPNSEAQQELIRRAYQMAGVDPAETGYVEAHGTGTQAGDPLEARAILNTVGSVEGRRSDLYVGSVKTNIGHLEGAAGVAGIIKAALIVERGM…
AaltBMP0238PKS7	ATNCTG_638	58772	66289	>AaltBMP0238PKS7 MASSMASEPIAIIGMSCRFPGGASEPARLWDVLSSGQSAWSEVPKDRFNMEAFHLKGDPHSSTTNTSGGHFLDSDVATFDCSFFEIKPSEARAMDPQQRLTLELAYEAFENAGLTVSQIWGSSTGVYIGQWSSDYSEIMARDPENQELYHTLGTGAAITSNRVSFFFNLRGPSFTVDTGCSASLVALHNAVQSLRSGESTMSLVGGVNVLLDPQRFTYQSKLKMFSPDGRSFSFDERANGYGRGEGCGCVVLKPLSLAIKDGNLIRAVIRNSALNQDGRTPQGISVPNGEAQEELIRRAYAEAGLVPAETDYVEAHGTGTAVGDPIEAKAIANVLARPREATQGPLIMGSVKGNIGHTESAAGIAGLIKSVLMLENQAVAPQ…
AaltBMP0238PKS8	ATNCTG_664	101557	110386	>AaltBMP0238PKS8 MSPNTPMNEPIAIIGSGCRFAGGASSPSKLWDLLRDPKDIRSNITDKRFNAEGFYHPDGTHHGHMNVMQSYLLDEDTRVFDAEFFGINPVEARAMDPQQRLLLEVVYESIESAGLSLDRMRGSDTAVFAGLMCGDYEAMMLRDLDQAPTHFATGTSRAVMSNRVSYFFDWRGPSVTIDTACSSSLVAVHQAIQTLRSGDSHTAVACGSNLIFGPEILSRMWDKDANGYARGEGVTAVVLKTLSQALADNDRIEAVVRETGVNSDGATPGITMPSANAQRDLIHSVYKKAGLNPLSAEDRPQFIEAHGTGTPAGDPIEAEALSIAFFSNTEKSSSPINTGSIKTVIGHTEGSAGIAALLKVTQAMQNSTIPPNLWFQQLNPKL…
AaltBMP0238PKS9(T3)	ATNCTG_687	60876	63721	>AaltBMP0238PKS9(T3) MSFEKGVACNNRTSAVYITGLGHEYPSHSIKQEHFMQLEIAPRRSKFANSLSSSRAASHPTRRRTTHRSSTILRWRCGAGEEKQTPVFELLEWGSMVVPDTSGHMSYVIKKNGMIATISKFVPEAAIKSIIPMFRHLRAAIDITHKAASLVRSQASSFDWAIHPGGASILQGAKQALCLTDDHIRASLDVYQHHGNSSSPTVLIVLDKLRMMGEGRENVVATSFGPGLIIEMCIMRRCRHIAVPRPFKVDKHTSCKLHVEQTEAPPAVQGNDDVTEAAVKSSPESSARPKKKRMPSRYADPSKYAHLSPLVDILQPNLICVFVGTNPGVQTATAGHAYAHPSNLFWKLLHSSGLTDRRLKPEEDRSLPDLYCMGNTNI…
AaltBMP0238PKS10	ATNCTG_702	204112	211276	>AaltBMP0238PKS10 MRSQSSHFAPSVAFFCPQSKAPTEAYLEQLQRYIVETPLLQPFAEAITSLRDTWNKLCKGHADIANLKSGERHVVSLERWITNGIAGPVSSSMSGILALPLLVVIQICQYFQLLELHKLTHEQMLSSLRNGGGAQGYCGGLPTAFAISCAKDEEDVVRLATKALRLAFAVGAFGELGDDESIEGATTIAVRLRASQQGEELVEGIPGLLAAGTSTCEEIRHDRVPMHESFRALQNEKWKPKWFGNFIDGADEFDWAFFRSNAKEAASMDPQQRILLELTFQALDSAGYLRRHVRENGDRVGCFIGASFIEYTDNTGAHAPTAYTATGTIRAFLCGRLSYHYGWTGPAEVIDTACSSSLVAINRACQSIWSGECPMAVAGGV…
AaltBMP0238PKS11	ATNCTG_743	269317	277166	>AaltBMP0238PKS11 MATDRTTPIAIIGMNMKFPGDAVSAQAFWELLMSARNVSKEIPSDRFNIDAFYHPDPNRLDSSILAGESAMSLVCGANTFITPESQALALSNGGFLSVDGKSYSFDEKANGYARGEGFGFVLLKPLEAAIRDKDVIRAVIRATGANQDGRTPSITQPSQQAQLDLLRDTYRVAGLDVADTDYVEAHGTGTPVGDPIEAAAIGEAFRDGRKPDRPLYVGSVKSNIGHLEGASGMAGVIKAVLALEKAVIPPIAMFEKTNPAVDTEYLQLAFPKEPVPWPQTEIRRVSVSSFGYGGSNAHVILDDACNYLRSHGLKGLHQSVGEPTATNGHTNGYTNGHTNGHTNGNGALSSAIPYAIIPFSAADSDGTTRQAATLQDFLLSR…
AaltBMP0238PKS12	ATNCTG_764	490310	496848	>AaltBMP0238PKS12 MNVLIFGDQTADQYPLLRKACTWKNNSTLTTFLDRVSQVVREEVQKLPRTQRDQIPNFLTTWDLIEAYYAKGLKIPQLESCMVTIAQLAHFIGYYAENPSDLQNPANTRVVGLCTGLLAGSVVASARSLSELLPLATEAVRIAFRTGTVVGAAKEAVEQASAPKETWSTIVTNMTEKAAKDAIAAFHEEQQTPTLAQAYISAVSTMALTISGPPATTKRLLQGDAFKGCARVAIPVPADIDQILDKDAIRHLQQFRPLSLVHSATTGKCHTATSTLDLIRSALTEILVEPVRWDNLLTEVVSQVTATSSQDCSVSAIGVTTITNSLVSALRNGGQSSVTARDHTTWVAAEHDSRGRTQNDKIAIVGMSGRFPGAANPDALW…
AaltBMP0238NRPS1	ATNCTG_69	59099	68856	>AaltBMP0238NRPS1 MAATYPERVALDFLLPNGEKTTWSFKALNENANSIAHTLIEANLRPDDIVPVHIQKSPQFYASILGVLKAGAAFAPVHPSLPEARRKVMLQELKPKLVLCSDNSMLSKNLTEAIVVNVQAVPPTPNSNPAISSLNDSNLAYCLFTSGSTGVPKAVSMEHRAPIQTILSSKSRIPWSSSSRLLQYAAVTFDMCYYDCLLAWTFGFTLCTAGQDDLLNDLPKVINSLQVDLLDLTPSVAVSIKRVDIPSVKWLYCIGEAMSPAVVKEWGSACVNSYGPTEAAFCTTISPTSSDGKTSIIGKPFQTTSFAIFSSQGDSPLPMLSTGELYIGGAQLARGYFGKPDLTSERFVTRYGQRYYKSGDMVRMLSDGNFEFVGRTDDQVK…
AaltBMP0238NRPS2	ATNCTG_78	962755	984794	>AaltBMP0238NRPS2 MSSTISNVEESLQAIWAHVLNLPHVPLDQSFLSIGGDSISAMQVVGQCRKEGMSLGVQEVLRSKSITQLSAAVKEVGNSAYDHEEYFDEDFDLSPIQSLFFKRPNTNGHFNQSFYLRVARKTDAGDFQSAVQQLVTRHSMLRARFTQSPEHGWQQRLTNDIEGSYRFRHLAVTSQAQIDTQIADSQQCFDHVTGPLFAADFFDFGEEQYAFLTGHHLVVDLVTWRLLLEELEEILKGGQLLAPALPFQKWAELQRDHAESLELDEVLPAVDVPPMDFTYWGIQHQDNTYGNASHASFELDKDLSSAFLTNCHTAYKTEPVEVLLASLIQSWSHVFTDRPVPAIFNEGHGREPWDSDIDITRTVGWFTALSPILVSPSKDPT…
AaltBMP0238NRPS3	ATNCTG_599	42299	58221	>AaltBMP0238NRPS3 MQAYHVVRKTKWTMEEASRSVKRRLVDMPGSLLFDVNKLDVEKIWERNREPLRAVNRCVHSLYEEQAIARPNACAIHAWDGNMTYEQLNQHSTRLASYLVTQGIGTEVMVPLCFEKSIWAIVAMLAVLKAGAAFVPLDPMHPRARHEEIFKQTNAKLVLTSVQHAAPWPNSGLQFLAIDKTFVDQLPWETKIQSKVNPIDAVYVMFTSGSTGVPKGVVLEHRAIATSCLAHGMEMKLGSDSRALQFAAYTFDICIAEIFTTLIFGGCVYVPSEDDRRNALSEVINNNNINWAQLTPTVARLLDPSTVPSLRVLVLGGERVDEADWKRWGDDIVKVNVYGPTECSIWCTSYSNTDRDFRSGTIGTSMASFSWVTDPEDHNKL…
AaltBMP0238NRPS4	ATNCTG_620	290994	296868	>AaltBMP0238NRPS4 MSRHQAVSELHFFVSILDTLFSDPDCLLSAFDNVSEEELDELWSWNSPLQPELRFCMHEKVSEQAALHPEKIAIDAWDGTLTYRQVEDYSTDLAQTLRLLDDSPNQIIPVLFEKSRWTSVAVLAVMKAGACFALLDPAQPEGRLRAVVQQVNAKLFVSSKAQATLAARVAPAATIIPISASKFDKVYSPCAAQQPKTTLPPVSPDQPLYIQFTSGSTGLPKGCILTHSQYTSGAMPRADAVGYRFHSRVLDFASYAFDVCIDSMLCTLAHGATLCTPSDERRMNDMSGAMRDMRVTFAGMTPSVARTLDVDILDHLESIALGGEGVSTSDAMSWGQRTRVVNAYGPSEATVGATINDNVAAKSYITMGKRKGCAIWLTEPE…
AaltBMP0238NRPS5	ATNCTG_702	202270	199025	>AaltBMP0238NRPS5 MAVSKAGMAYTTLDPGNPTERLHACLATISPRVMLVEGKFKDRFPGEGEMKLVATVSEICSSSSDVGTNDKSDLPIGQPDDLAYVCFTSGSTGLPKVVQHTQSSAVSNVVHGHGYAANSRVLNFASQAFAASVVTTLKTLCNGGLLVLPPERERMGGIANFITRKEITRTFLTPTLLNLLNPDEVSCLQFLTVGGEPVTQRLIDIWAPRLSLVEAIGMTEGVGIANAIDISGKKCRARQFMTGCAWIVDQDDANILAPIGETGELLFEGPALCQGYRNDPEANAKAFIVGPPTWAQKRGEERPRTLFRTGDLAKYVEDGVVQIVGRKDTRVKLHGQRFELGEVEKSMLDCLPPGVTVAAEVVEPKNGTGPMLVAFVHGLST…
AaltBMP0238NRPS-PKS 6	ATNCTG_743	291563	296585	>AaltBMP0238NRPS-PKS 6 MSLEPMPFLSGPVASNAGPHEHRDPPSDIVSVIPLSKVQQALWLDYLVRPHVSHYHLRLEIDVSYLNPSLEKILQVIQTLGNNHQMLRTTFHLDGDNQVNRPFMAVHSQDTSVQRFEIINDEARLSSSLRRGFNLSAEFPVRWVIHHSVMFEAGNLQTKCKLFAIGHHIAVDGFSLSILSKEILQRLDVQTQHPVAEQSGLSYGEYVQRQQDAYLRSVSGRTAKEFWLSQVMHTSPFSWRVAPPVRTTADYRRMHTWAFFPNEQLQKWSELYKTSWFRVASTVVSLVTDGNAEPAPHHDRALFVAFGARPKEFQNCVSHMANTVMPVKVPLARLLQDNATFLEAVKAFGKNLSTAKKHEMYPFLSLIEEARKKMDE…

## Sheet: Alternaria alternata BMP 0269
SM prediction on Alternaria alternata (BMP 0269) genome
notation	scaffold	start	end	sequence
Aaltatcc66891PKS1	AATCTG_42	2519	11348	>Aaltatcc66891PKS1 MSPNAPINEPIAIIGSGCRFAGGASSPSKLWDLLRDPKDIRSNITDKRFNAEGFYHPDGTHHGHMNVMQSYLLDEDTRVFDAEFFGINPVEAKAMDPQQRLLLEVVYESIESAGLSLDRMRGSDTAVFAGLMCGDYEAMMLRDLDQAPTHFATGTSRAVMSNRVSYFFDWHGPSVTIDTACSSSLVAVHQAIQTLRSGDSHTAVACGSNLIFGPEILSRMWDKDANGYARGEGVTAVVLKTLSQALADNDRIEAVVRETGVNSDGATPGITMPSASAQRDLIHSVYKKAGLDPQCAEDRPQFIEAHGTGTPAGDPIEAEALSTAFFSNKEKSSTPINTGSIKTVLGHTEGSAGIAALLKVTQAMQNSTIPPNLWFQQLNP…
Aaltatcc66891PKS2	AATCTG_52	58870	67205	>Aaltatcc66891PKS2 MNVLIFGDQTADQYPLLRKACTWKNNSTLTTFLDRVSQVVREEVQKLPRTQRDQIPNFLTTWDLIEAYYAKGLKIPQLESCMVTIAQLAHFIGYYAENPSDLQNPANTRVVGLCTGLLAGSVVASARSLSELLPLATEAVRIAFRTGTVVGAAKEAVEQASAPKETWSTIVTNMTEKAAKDAIAAFHEEQQTPTLAQAYISAVSTMALTISGPPATTKRLLQGDAFKGCARVAIPVPADIDQILDKDAIRHLQQFRPLSLVHSATTGKCHTATSTLDLIRSALTEILVEPVRWDNLLTEVVSQVTATSSQDCSVSAIGVTTITNSLVSALRNGGQSSVTARDHTTWVAAEHDSRGRTQNDKIAIVGMSGRFPGAANPDAL…
Aaltatcc66891PKS3	AATCTG_79	34619	41349	>Aaltatcc66891PKS3 MTEIPQNRWNIDGFYKEHGHRPGTVKNRGGHFLADDPARFDAPFFSVQPAEAECMDPQQRLLLETSYHALENAGIPMKAAMGTRTSVHVGCLLQEYSQISQRDSQMPGDYRIVGSSGLAMLANRLSWFYDFSGPSMTVDTACSGGLVAFHLACQELSAGSVDMSLVCGNNLCLLPDSTALLSSLNMMSKDSVCYSFDERASGYARGEGFGVLILKRLDTAIADGDTIRGVVRSTGCGQDGNTPSITSPSQSAQERLIRETYARAGLDLGDTRYFEAHGTGTPVGDPCEAAAISNVFSCRTPEDPIFVGALKSNMGHPEGASGIAGVIKTLLVLEKGIIPPNVYPERISPAVAAAGPNLKFPLVPATWPTDGIRRASVNSF…
Aaltatcc66891PKS4	AATCTG_84	10276	19304	>Aaltatcc66891PKS4 MLYQSTNGTNGINGFHDRNGDNNVHGTNGHRSGDVQSTNSDDMSNSIAIVGISCKFGGAASNLDGLWHTLANGESCWSPIPKSRFDVSNTYHPDPLRTDSLHVKGGFFIDEDLTKFDAPFFNLTADAAKAMDPQLRLLLEGVYQATEDAGIPTEKLSGSNTSVFSASFGRDYTEMLMKDAEALPTSLVTGNGPAMFANRVSHFYNLRGPSVTVDTGCSGGLVALHMGVNSIRNRESDVSIVGASNAILNQDFFITISNLGLLHEDGQCYSMDHRWGGYGRGEGMAVLVLKKFSAAVKDGDHIHAVIRESAVNQDGRTGTITSPSMDAQRSLIQQCYSRAGIDLASTGYVEAHLTGTGGDAIEAEALARTFGKSREACDPV…
Aaltatcc66891PKS5	AATCTG_87	266932	274772	>Aaltatcc66891PKS5 MATDRTTPIAIIGMNMKFPGDAVSSQAFWELLMSARNVSKEIPSDRFNIDAFYHPDPNRLDSVRIRHAHFMEEDPRSFDAPFFNMSYAEASVLDPQQRGLLEGAYRTFENAGIPMETLSRSPTSVYCASFSRDGETITGRDFASQSRYHATANGSSMLSNRVSHFFDLAGPSLTVDTACSSGLYALHLGVQSILAGESAMSLVCGANTFITPESQALALSNGGFLSVDGKSYSFDEKANGYARGEGFGFVLLKPLEAAIRDKDVIRAVIRATGANQDGRTPSITQPSQQAQLDLLRDTYRVAGLDVADTDYVEAHGTGTPVGDPIEAAAIGEAFRDGRKSDRPLYVGSVKSNIGHLEGASGMAGVIKAVLALEKAVIPPI…
Aaltatcc66891PKS-NRPS6	AATCTG_319	19204	31875	>Aaltatcc66891PKS-NRPS6 MSNLEPIAIVGSACRFPGDSDTPSKLWQLIKSPRDLLRQVPEERFDAEAFYHPDSKHHGTTNAIKSYFLDEDPALFDNGFFNIPQSEAEAVDPQQRLLMETVYDSLCAAGQTIEELRGSSTAVYVGLMCDDWAGILAQDPDVLPQYGATGMARSIMSNRISYFFDWHGPSMTIDTACSSSLVAVHQAIQTLRSGESQVAIAAGANLILTPGMYIAESKLSMLSPSGRSRMWDKDVDGYARGEGIAAVVLKPLSAAIRDNDHIECLIRGTGVNQDGRTNGITMPSATAQAALIRDTYARAGLDVNKPEDRPQFFHAHGTGTAAGDPQEAEAISKAFYSTNDCDETLYVGSIKTVIGHTEGTAGLASLISTSLALQH…
Aaltatcc66891PKS7	AATCTG_323	261707	269095	>Aaltatcc66891PKS7 MEPIAIVGLAFKLPQDIEDEASFWRILEQGQSMMTEWPKSRVDVNAFARSPEAALNTFRCSVLLHILERGIGDGSTATHAVGNILSCTRKRFDDRANGYSRGEGVTVMILKKLSTAISDGDNIRAIIRGTGSNQDGRTPGITQPSSVSQENLIRHTYRTCNLGFESTRYIEAHGTGTQIGDAMEMRALGAVFRTARSPRAPLFVGSVKTNIGHLEGGSGLAGIAKSILILEKGFIPPNALFEKLNTKVNAKRNYIQVPTSCIRWPGEGLRRISVNSFGFGGSNAHAILDDAYHTLETLSLRDSLRSIETPRVALPATSNGHHQDGVKVMGSVSEEKSDGPTLGMDNGARADGAASPSTHVVALTTTNGLSAILSETETQS…
Aaltatcc66891PKS8	AATCTG_324	456206	461998	>Aaltatcc66891PKS8 MEEMLTQRIRWDRTIQSVTEQLKQVSPNSTQLIAIQPSQYVESLLAQWKADIPTATHTAEDMMSAIMNLPLGSSPAKDAKSSKVAVILGTVDNPGLFDAMFFGMSPREAEQTDPMQRLALVTAYEALENSGYVHGRGIHARRVGTFYGQASDDYREVNSGQEVGTYFIPGGCRAFGPGRINYFFKFWGPSFSVDTACSSSLAAIQAACTSLWSGDVDMAITGGMNIITNSDVYAGLSNGHFLSPTGGCKTWDVGADGYCRADGVGSVVLKRLEDAEADNDNILGVVLAAATDHSAEAVSITHPHDVAQAHLYTQVARRAGIDPLSIGFVEMHGTGTQAGDSNEMRSVTNVFAPSTGHIRHPQSPLHIGTVKSNMGHGEAA…
Aaltatcc66891PKS9	AATCTG_426	341504	349329	>Aaltatcc66891PKS9 MNKPVAIIGIAFRGPGDARDPEAFYRMLVEGRNARTKIPKDRYNVDAFYHPDAERLGSIQQSMLPMLIAHRDRHAHFLQQDFKVFDAPFFSITPKEAKAMDPTHRILLEATYEGFENAGLSLEKVSGTQTSCYIGTFTADFPNLQARDNEGPSIYHATGMLSWFYNLRGPSLTVDTACSSSLTAFHLACQSIRTGEAEMSVVGGANLMFGPDMSILLGAAKILSPEGKSKMWDANANGFARGEGFGVTILKPLDAALRDGDNIRAVVLATAANEDGHTPGISLPNSEAQQELIRRAYQMAGVDPAETGYVEAHGTGTQAGDPLEARAILNTVGSVEGRRSDLYVGSVKTNIGHLEGAAGVAGIIKAALIVERGMIPPNLW…
Aaltatcc66891NRPS1	AATCTG_77	558509	580548	>Aaltatcc66891NRPS1 MSSTISNVEESLQAIWAHVLNLPHVPLDQSFLSIGGDSISAMQVVGQCRKGGMSLGVQEVLRSKSITQLSAAVKEVGNSAYDHEEYFDEDFDLSPIQSLFFKRPNTNGHFNQSFYLRVARKTDASDFQSAVQQLVTRHSMLRARFTQSPEHGWQQRLTNDIEGSYRFRHLAVTSQAQIDTQIADSQQCFDHVTGPLFAADFFDFGEEQYAFLTGHHLVVDLVTWRLLLEELEEILKGGQLLAPALPFQKWAELQRDHAESLELDEVLPAVDVPPMDFTYWGIQHQDNTYGNASHASFELDKDLSSAFLTNCHTAYKTEPVEVLLASLIQSWSHVFTDRPVPAIFNEGHGREPWDSDIDITRTVGWFTALSPILVSPSKD…
Aaltatcc66891NRPS2	AATCTG_86	89745	95478	>Aaltatcc66891NRPS2 MSRHQAVSELHFFVSILDTLFSDPDCLLSAFGNVSEEELDELWSWNSPLQPELRFCMHEKVSEQAALHPEKIAIDAWDGTLTYRQVEDYSTDLAQTLRLLDDSPNQIIPVLFEKSRWTSVAVLAVMKAGACFALLDPAQPEGRLRAVVQQVNAKLFVSSKAQATLAARVAPAATIIPISASKFDKVYSPCAAQQPKTTLPPVSPDQPLYIQFTSGSTGLPKGCILTHSQYTSGAIPRADAVGYRLHSRVLDFASYAFDVCIDSMLCTLAHGATLCTPSDERRMNDMSGAMRDMRVTFAGMTPSVARTLDVDILDHLESIALGGEGVSTSDAMSWGQRTRVVNAYGPSEATVGATINDNVAAKPYITMGKRKGCAIWLTE…
Aaltatcc66891NRPS3	AATCTG_98	138449	148206	>Aaltatcc66891NRPS3 MAATYPERVALDFLLPNGEKTTWSFKALNENANSIAHTLIEANLRPDDIVPVHIQKSPQFYASILGVLKAGAAFAPVHPSLPEARRKVMLQELKPKLVLCSDNSMLSKNLTEAIVVNVQAVPPTPNSNPAISSLNDSNLAYCLFTSGSTGVPKAVSMEHRAPIQTILSSKSRIPWSSSSRLLQYAAVTFDMCYYDCLLAWTFGFTLCTAGQDDLLNDLPKVINSLQVDLLDLTPSVAVSIKRVDIPSVKWLYCIGEAMSPAVVKEWGSACVNSYGPTEAAFCTTISPTSSDGKTSIIGKPFQTTSFAIFSSQGDSPLPMLSTGELYIGGAQLARGYFGKPDLTSERFVTRYGQRYYKSGDMVRMLSDGNFEFVGRTDDQ…
Aaltatcc66891NRPS4	AATCTG_309	47141	62933	>Aaltatcc66891NRPS4 MPGSLLFNVNKLDVEKIWERNRGPLRAINRCVHSLYEEQAIARPNACAIHAWDGKMTYEQLNQHSTRLASYLVTQGIGTEVMVPLCFEKSIWAIVAMLAVLKAGAAFVPLDPMHPRARHEEILKQTNAKLVLTSVQHAALWPNSGLQFLAIDKTFVDQLPWEPKIRSKAKPIDAVYVMFTSGSTGVPKGVVLEHRAIATSCLAHGMEMKLGSDSRALQFAAYTFDICIAEIFTTLMFGGCVCVPSEDDRRNALSEVINNNNINWAQLTPTVARLLDPSTVPSLRVLVLGGERVDEADWKRWGDDIVKVNVYGPTECSIWCTSYSNTDRDFRSGTIGTSMASFSWVTDPEDHNKLVPFGTIGELLIEGPILARGYLNDIS…
Aaltatcc66891NRPS-PKS5	AATCTG_87	242058	237036	>Aaltatcc66891NRPS-PKS5 MSLEPMPFLSGPIASNAGPHEHRDPPSDIVSVIPLSKVQQALWLDYLVRPHVSHYHLRLEIDVSYLNPSLEKILQGVIQTLGNNHQMLRTTFHLDGDNQVNRPFMAVHSQDTSVQRFEIINDEARLSSSLRCGFNLSAEFPVRWVIHHSVMFEAGNLQTKCKLFAIGHHIAMDGFSLSILSREILQRLDVQTQHPVAEQSGLSYGEYVQRQQDAYLRSVSGRTAKEFWLSQVMHTSPFSWRVAPPVRTTADYRRMHTWAFFPNEQLQKWSELYKTSRFRVASTVVSLVTDGNAEPAPHHDRVLFVAFGARPKEFQNCVSHMANTVMPVKTPLARLLQDNATFLEAVKAFGKNLSTAKKHEMYPFLSLIEEARKKM…

## Sheet: Alternaria arborescence
SM prediction on Alternaria arborescence (BMP0308) genome
notation	scaffold	start	end	sequence
AarbPKS1	AABCTG_857	4942	13201	>AarbPKS1 MEPIAIVGLAFKLPQDIEDEASFWRILEQGQSVMTEWPKSRVDVNAFARSPEAALNTVQTKEFDLDPRTFSKTKSGQFRCSVLLHILERGIGDGSTATHAVGNILPCTRKRFDDRANGYSRGEGVIVMILKKLSTAISDGDNIRAIIRGTGSNQDGRTPGITQPSSVSQENLIRHTYRTYNLGFESTRYIEAHGTGTQIGDAMEMRALGAVFRTARSPRAPLFVGSVKTNIGHLEGGSGLAGIAKSILILEKGFIPPNALFERLNTKVNAKRNNIQVMAVLHFESTCFKVPASCTRWPGEGLRRISVNSFGFGGSNAHAILDDAYHTLETLSLRDSLRSIETPNIALPATSNGRRQNDVKVMGSVSEEKVDGPTSGIDDAARANGVTSS…
AarbPKS2	AABCTG_6876	3346	11642	>AarbPKS2 MAIVTAFEDEPINGNGMLNAPSISPDPVLPLAIVGMGMRLPGAIHTPEHLWQTLVNKRSTRCEIPDTRFSTNGFHSPSAKPGSIAMRHGHFLADSDSLHHLDPSFFSMGMNEAVDIDPQQRLLLEVVYECMESSGQVNWQGSKIGCWVGVWGEDWLDLHAKDTFDSGMFRIAGGHDFAISNRISYEYNLKGPSYTIKAGCSSSLIALHEAVRALRAGDCDGAIVAGTNLIFSPTMSIGMTEQGVLSPDASCKSFDANANGYARGEAINAIYLKRLDVALQNGDSVRAVVRGTSSNSDGKTPGMSMPSSESHISLIRQAYREAGLDPAQTPFVEAHGTGTPVGDPLEAIAIARVFGGRDRTLYLGSVKPNLGHSEGASGISSILKAIQAM…
AarbPKS3	AABCTG_1829	158	3205	>AarbPKS3 MAIVTAFEDEPINGNGMLNAPSISPDPVLPLAIVGMGMRLPGAIHTPEHLWQTLVNKRSTRCEIPDTRFSTNGFHSPSAKPGSIAMRHGHFLADSDSLHHLDPSFFSMGMNEAVDIDPQQRLLLEVVYECMESSGQVNWQGSKIGCWVGVWGEDWLDLHAKDTFDSGMFRIAGGHDFAISNRISYEYNLKGPSYTIKAGCSSSLIALHEAVRALRAGDCDGAIVAGTNLIFSPTMSIGMTEQGVLSPDASCKSFDANANGYARGEAINAIYLKRLDVALQNGDSVRAVVRGTSSNSDGKTPGMSMPSSESHISLIRQAYREAGLDPAQTPFVEAHGTGTPVGDPLEAIAIARVFGGRDRTLYLGSVKPNLGHSEGASGISSILKAIQAM…
AarbPKS4	AABCTG_3109	1	4524	>AarbPKS4 TSSAPLLLRSLSSRSVWDNLLTEVVSQVTATSSQDCSVSAIGVTTITNSLVSALRNGGQSSVTARDHTTWVAAEHDSRGRTQNDKIAIVGMSGRFPGAANPDALWDLLEKGLDVHREVPSDRFDAQAHCDPTGKGKNKSHTPFGCFIDEPGLFDPRFFNMSPREAAQTDPMGRLALTTAYEALEMSGYVPNRTPSTKLERIGTFYGQTSDDWREINAAENIDTYFITGGVRAFAPGRINYYFKFSGPSYSIDTACSSSLAAIQLACTSLWAGDCDTACAGGLNVLTNPDIFSGLSKGQFLSKTGSCKTYDNDADGYCRGDGCGSVVLKRYEDAIADKDNILGCILGAATNHSAEAVSITHPHAGAQEYLYNKVLSNAGVDAHDISYVEM…
	AABCTG_6118	2	1018
AarbPKS5	AABCTG_7197	2843	8645	>AarbPKS5 PEDAIAVTGVSCRLPRANDLEELWQLLVAGTSTCEEIRHDRVPMHESFRALQNEKWKPKWFGNFIDGADEFDWAFFRSNAKEAASMDPQQRILLELTFQALDSAGYLRRHVREDGDRVGCFIGASFIEYTDNTGAHAPTAYTATGTIRAFLCGRLSYHYGWTGPAEVIDTACSSSLVAINRACQSIWSGECPMAVAGGVNIISGVHNYLNLGKAGFLSPTGQCKPFDQSADGYCRGDGAGMIVLKPLKQALADGDQVFGVIPGSSTNQGGLSASLTVTQPSAQVSLYQSILKRAGMSPNHVSYVEAHGTGTQAGDPLEVSSIRDVFGGSDRPTKVYLGSIKANTGHAESAAGVAGLLKVIAMLQKKAIPPHALFNSLNPKIPSLGPDKI…
AarbPKS6	AABCTG_6097	300	5376	>AarbPKS6 MNKPVAIIGIAFRGPGDARDPEAFYRMLVEGRNARTEIPKDRYNVDAFYHPDAERLGSIQQSITPKEAKAMDPTHRILLEATYEGFENAGLSLEKVSGTQTSCYIGTFTADFPNLQARDNESPSIYHATGMIRTGEAEMSVVGGANLMFGPDMSILLGAAKILSPEGKSKMWDANANGFARGEGFGVTILKSLDAALRDGDNIRAVVLATAANEDGHTPGISLPNSEAQQELIRRAYQMAGVDPAETAYVEAHGTGTQAGDPLEARAILNTVGSVEGRKSDLYVGSVKTNIGHLEGAAGVAGIVKAALTVERGMIPPNLSPSSSASTVTDEATSGESSDNISDVSSEVLRDVHPTPKLLVLSSNDQEGVKRSAERLQEYLASKTSTAPS…
	AABCTG_4836	2	1567
AarbPKS7	AABCTG_6536	5395	5	>AarbPKS7 MNDFVDPEGTSMPASSPNGLVPIAIVGFGFKFPQDITNAESLWKLLMERRSTMTEIPQNRWNIDGFYKEHGHRPGTVKNRGGHFLADDPARFDAPFFSVQPAEAECMDPQQRLLLETSYHALENAGIPMKAAMGTRTSVHVGCLLQEYSQISQRDSQMPGDYRIVGSSGLAMLANRLSWFYDFSGPSMTVDTACSGGLVAFHLACQELSAGSVDMSLVCGNNLCLLPDSTALLSSLNMMSKDSVCYSFDERASGYARGEGFGVLILKRLDTAIADGDTIRGVVRSTGCGQDGNTPSITSPSQSAQERLIRETYARAGLDLGDTRYFEAHGTGTPVGDPCEAAAISNVFSCRTPEDPIFVGALKSNMGHPEGASGIAGVIKTLLVLEKGI…
	AABCTG_3111	1	1407
AarbPKS8	AABCTG_7168	31445	36547	>AarbPKS8 TSPSDIAIVGLSCRTAGGIDNLDTLWDFLLQKKHASGEIPPNRWEPWRQRNAHDAQIVGSITRKGYFLDDVEGFDAAFFGISPGEAEHMDPHQRLGLELAYEALQNAGIQTDRLAGSDTAVYIGVDSDDYSRTVMEDLPAIEAWSGIGTAHHGVSNRISYHFDLRGPSAAVDAACASSLVALHLARQAIMLGESTVAICGGVNVICAPGITHMLQKAGALTTEGVCRSFDADASGYARGEGGAIIVLKRLSAAQEDNDNILAVLKSSASAQDGKTKGIMAPNGAAQADVARQALRRAGDIDPHTVNYVEAHATSTPLGDPTEIKAMAEVYGVGRSRKDPCYLGSVKPNVGHLEAAAGAISVVKTVLSVQKGVIAPQALLETLNTHIDWG…
AarbPKS9	AABCTG_501	7271	1445	>AarbPKS9 MEKSPEPIAICGMALRLPGALKTPDQFWTLLTEKRDARARIPIERFDAEAFHSVSGKSGFINSQYGYFLDESAEVGAIDNSLFRMSQQESQSMDPQQKLLLELARECFESAGEVDWRGKDFGTYIGSFGNDWAEVVTKDPLMKSMYKITGHGDFMLANRIAYEYDLKGPSMTVRTGCSASLIGLHEAPDTMSDMSEQGVLSLNSSCRTFDADADGYARGEAINMIYIKPLSAAIKDKNPVRAIIRGSATNADGKTAGLSLPSSSSQEEMIRKAYHAAGIPESDINRTAFVECHGTSTPTGDPIEALAVGNVFGNSGVYIGSVKPNVGHSEGASGITSIIKAVLALENRIIPPNIKFKTPNPKIAFVEKDLKVPVDCVTWPQDKLERISV…
AarbPKS10	AABCTG_5372	2	3373	>AarbPKS10 ARIDLASTGYVEAHLTGTGGDAIEAEALARTFGKSREACDPVWVGSVKSNIGHTEPVSGLAAVIKAALILRHKQIPANVTFEKANPNIPLQDWRLRVPTCLTPWPRDKPLRISVNNFGYGGTNAHLILDAPPGPDIPYKHASSNGNGESVNGNASNGVDHHPHGSTEAPSLVYILSTRDEAGTVKRSRDLAKYMRDALQRGEAPSPDDLAYTLSERRSRLPWTVAVKARSLEQLAEILEDPRRQAIRASSSPVRIGYVFNGQGAQWYAMGRELMSASEVFSSSIDQAETHLRAFGALWSLREELSRDARSTKVHEVELSQPLSVVVQLCLVDLLRSWNIIPSAVVSHSSGEIAAAYAAGVLSFQEAVGVVYHRGRLAKKYQKLAALSG…
	AABCTG_4900	1	3563
AarbPKS11	AABCTG_1138	2	6506	>AarbPKS11 AVDPQQRLLMETVYDSLCAAGQTIGELRGSSTAVYVGLMCDDWAGILAQDPDVLPQYGATGMARSIMSNRISYFFDWHGPSMTIDTACSSSLVAVHQAIQTLRSGESQVAIAAGANLILTPGMYIAESKLSMLSPSGRSRMWDKDVDGYARGEGIAAVVLKPLSAAIRDNDHIECLIRGTGVNQDGRTNGITMPSATAQAALIRDTYARAGLDVNKPEDRPQFFHAHGTGGTAAGDPQEAEAISKAFYSTNDGDETLYVGSIKTVIGHTEGTAGLASLISTSLALQHNVIPPNMHFNTLNPRLKPFYDHLEVPTRALAWPEPRPGQPFRASVNSFGSSSGFGGTNAHAILEAYEPQPQPQFEGPLLTPLTFSASSETSLRSMLADYAE…
AarbNRPS1	AABCTG_239	14	4414	>AarbNRPS1 MAVMLKLTGPVRIRSLEDALHLVGNRHEILRTRFFWSGEGEDRKPMQGIRALSELKLTTKRIRSEAEAKEELQAVHDEIWDLSSGDAMKVSLLSQSDQKHYLVLGMHHIFMDGYSFSVFFKDLDAAYNRKTLSPLPSESQYRHFAMQQIKAYESGAFDKTIEHYRNTLPQEFKSKPIELFPFAQSATRQPMLTYSQQEASVRLEAGVAAKIRQLARQNSSTSFHVYLSFFLNLLPLHFRRSEAGTSLASIIKSARDTAYGALQYSQLPLDVLLKELNVSRSNAYTPIFQVFLDYRQVVQERPSCVGCKLDGEDWCNASTGYDVALEITENANTDTLLSLRLQDSLYSQESTQLLLRSFVNVLKHMIDAPSRAVVGDLPIWPRNDVAAA…
AarbNRPS2	AABCTG_1671	55	5419	>AarbNRPS2 MPPIAGVAHGAMVLSDATFANMTMKELQRVLHPKVVGSINLDQAFKHDKLDFFIMFSSLSCVIGNIGQSNYAAANMFMQPIANQRRERGLSASVIDLGMIVGVGYMNRAGPERVKIMARDFMRVSESALHDIFAQAIIAGAPESGYPAELITGLAPASSTDTPMWYSNPIFSHHRNKTSVSKALNMDKAAVSVASIKLQIEAKSTQEALEILRSNLSTQLADILQLKAAAIQFDKSLIQHGVDSLMAVEISSRIYKHFEHKVSVLKILSGLSADEIALQVLASVKSPETTIQVVPANKKEFGQSPIGKIGASNELPAVEGSSTSVEIGLNQSTSADESQTQFSYNDSGYNSEGERSRSRASKRQRSLWYTAASFDTPTMYNCTWVHET…
AarbNRPS3	AABCTG_4120	2153	6705	>AarbNRPS3 LSEEPRHALVPQTSNGNLEVQVIFPTYLDELLVQYLPKDMVPEVYFAVAELPLTTSAKVDRQKLRKIGASFSAQQLAQLRTYSDDPKRQPETEKEQILHRLWAQVLSIDASSIGMNDSFFDLGGDSIAAMKLVGEARRLGVHISVAVIFQNPTLDELTSAAIPSLDVSDTIIPPVSHVGPVAQSFAQGRMWFLEELHPGLTWYLMPIVVRMKGSLELAALQSALNAIENRHETLRTTFETIGDTSMQLVHPYHAKELSVTDIDLQSLAEVLHQDQTTAFDLRKESGLRVSIYRISNEDHVLSVIMHHIISDGWSTDVFTRELGAFYSASIQGQDPFLHVQALPIQYRDFSVWQRQQAHIDKHQSQLSYWFNLLNTSRPAELLCDKARP…
AarbNRPS4	AABCTG_6055	1578	7261	>AarbNRPS4 MSSTISNVEESLQAIWAHVLNLPHVPLDQSFLSIGGDSISAMQVVGQCRKEGMSLGVQEVLRSKSITQLSAAVKEVGNSAYDHEEYFDEDFDLSPIQSLFFKRPNTNGHFNQSFYLRVARKTDAGDFQSAVQQLVTRHSMLRARFTQSPEHGWQQRLTNDIEGSYRFRHLAVTSQAQIDTQIADSQQCFDHVAGPLFAADFFDFGEEQYAFLTGHHLVVDLVTWRLLLEELEEILKGGQLLAPALPFQKWAELQRDHAESLELDEVLPAVDVPPMNFTYWGIQHQDNTYGNASHASFELDKDLSSAFLTNCHTAYKTEPVEVLLASLIQSWSHVFTDRPVPAIFNEGHGREPWDSDIDITRTVGWFTALSPILVSPSKDPTDTVRKIK…
	AABCTG_1689	3579	1
	AABCTG_5348	1	6298
	AABCTG_1031	2682	1
AarbNRPS5	AABCTG_5418		3421	>AarbNRPS5 SHFSGAPDEHIAKKVQSNGASTKNGNHEALNTNGHSSKTNEARAKIPNNLTPDALLDTVLAAWAALMHRYQRDVFHQFSWGVVSANGRATQTINTTDLNLTSHKTAASLRSQISNVRSKEYDAHNATLFLNDGSTHEQPELRFCMHEKVSEQAALHPEKIAIDAWDGTLTYRQVEDYSTDLAQTLRLLDDSPNQIIPVLFEKSRWTSVAVLAVMKAGACFALLDPAQPEGRLRAVVQQVSAKLFVSSKAQATLAARVAPAATIIPISASKFDKVYSPCAAQQPKTTLPPVSPDQPLYIQFTSGSTGLPKGCILTHSQYTSGAIPRADAVGYRLHSRVLDFASYAFDVCIDSMLCTLAHGATLCTPSDERRMNDMSGAMRDMRVTFAGM…
AarbNRPS6	AABCTG_4790	1465	87	>AarbNRPS6 MAVSKAGIAYTTLDPGNPTERLHACLATISPRVMLVEEKFKGRFPGEGEMKLVANVSEICSSSSNVGTNDRSDLPVGQPDDLAYVCFTSGSTGLPKVVQHTQSSAVSNVVHGHGYAANSRVLNFASQAFAASIVTTLKTLCNGGLLVLPPERERMGGIANFITRKEITRTFLTPTLLNLLEPDEVSCLQFLTVGGEPVTQRLIDIWAPRLSLVEAIGMTEGVGIANAIDISGKKCRARQFMTGCAWIVDQDDANILAPIGETGELLFEGSALCQGYRNDPEANAKAFIVGPPTWAERGEQRPRTLFRTGDLAKYVEDGVVQIVGRKDTRVKLHGQRFELGEVEKSMLDCLPPGVTVAAEIVEPMSGTGPMLVAFIHGLSADFPNEVKQ…
	AABCTG_4168	5542	4295

## Sheet: Alternaria brassicicola 
SM prediction on Alternaria brassicicola (BMP0308) genome
notation	scaffold	start	end	Most similar known cluster
AbraPKS1	tig00000000_pilon	1294906	1301419	>AbraPKS1 MNVLIFGDQTADQYPLLRKACTWKNNSTLTTFLDRVSQVVREEVQKLPRTQRDQIPNFLTTWDLIEAYYAKGLKVPQLESCMVTIAQLAHYIGYYAENPSDLQNPANTRVVGLCTGLLAGSVVASARSLSELLPLATEAVRIAFRTGTVVGAAKQALEQASSPKETWSTIVTNMTEKVAKDAIAAFHAEQRTPALAQAYISAVSTMALTISGPPATTKRLLQGDAFKGCVRVAIPVYAPYHAARFYGQVDVDQILDKDAIRHLQQFRPLSLVHSASTGQCHTATTTLDLIRAALTEILIEPVRWDNLLTEVVSQVTATSSQDCSVSAIGVTSITNSLVSALKNGGQSSVVGRDHTSWVAAEHDSRGRTQNDKIAIVGMSGRFPGAANPE…
AbraPKS2	tig00000000_pilon	2341451	2349003	>AbraPKS2 MPIFYESSSDASDAAPEFDLRNACQRIVTDDEYVVSSSTEPPLSQQLEPIAVVGMGCRLPGDVSSPSDFWRLMMEKRSGQTPKVPSSRFNIDAHFHPDNDRPGSFHVYGGYFINETLQEFDPAFFGITPVEATWMEPSFRHSLAATGVDPGLLSNRVSHVFNLRGPSIVVNTACSSSVYALHNACNALRNHECSAAVVGGSNLILTVDQHMNTAKLGVLSPTSTCHTFNSYANGYGRAEGVGAIYLKRLSDAVKDGDPIRGVIRSSATNNNGRAPAVGITYPGFDGQRNVMMHAYQRSGLDPMLTGYFECHGTGTAIGDPLEVHAVSDVMNANRTEADGPLQMGAVKTNIGHSEAASGLSAVIKAILIAERNIIPPTRGLTDPNPKIDW…
AbraPKS3	tig00000004_pilon	49095	58565	>AbraPKS3 MDLAEQKDYLAAGRAGSYGVQLLALCMQSPIQHAFIDVLSARTLSTSLLFKQLQLCCPLTSRSSSSVRLLFKTPLMSPKAPVNEPIAIIGSGCRFAGGASSPSKLWDLLCNPKDIRSNITNKRFSAEGFYHPDGTHHGHMNVMQSYFLDEDTRVFDAEFFGINPVEAKAMDPQQRLLLEVVYESIESAGLSLGRMRGSDTAVFAGLMCGDYEAMMLRDLDQAPTHFATGTSRAVMSNRVSYFFDWRGPSVTIDTACSSSLVAVHQAIQTLRSGDSHTAVACGSNLIFGPEILSRMWDKDANGYARGEGVTAVVLKTLSQALADNDRIEAVIRETGVNSDGATPGITMPSASAQRNLIHSVYKKAGLNPQSAEGRPQFIEAHGTGTPAGD…
AbraPKS4(T3)	tig00000007_pilon	1254258	1257108	>AbraPKS4(T3) MSLTNGMTCSSSRTDVVYITGLGHEYPSHSIKQEHFMDLIERVYPNEVASPTFQKLGRFNSRTNILSRRTTLDFTKWTKEDATPPEINSISHIFRTSGVQLATSACKEAMREARLGPSDITHTVAVTCTDQNNPGYDHFVCQKLGLPPIVQRSLLHGVGCAGGLSALRTAAEIAAAASQRGRPARILVMACELCSLFLRAELQAALQDGELHIGPALFSDGAAALVVCNGLALRERQIPVFELIEWGSMVVPNTSGYMSYDVEKSGMIATISKFVPEAAIKAIMPMFGQLRTTFDATNKAASLIRSQASSFDWAIHPGGASILQGAKQALHLTDDHIRASLDIYQNYGNSSSPTVLIVLDKLRKMGEGRENVVATSFGPGLIIEM…
AbraPKS5	tig00000016_pilon	1318170	1326008	>AbraPKS5 MNKPVAIIGISFRGPGDARDPEAFYRMLVEGRNARTEIPKDRYNVDAFYHPDSERLGSIQQSIRTGEAEMSVVGGANLMFGPDMSILLGAAKILSPEGKSKMWDANANGFARGEGFGVTILKPLDAALRDGNNIRAVVLATAANEDGHTPGISLPNSEAQQELIRRAYQMAGVDPAETAYVEAHGTGTQAGDPLEARAILNTVGSVEGRKSDLYVGSVKTNIGHLEGAAGVAGIIKAALTVERGMIPPNLWFEKLNPEIVLPDNVKIASKLTPWPHSGPRRASVNSFGFGGANAHAILEDAASFLSRHGLKGRHATASLLPSLSTVRVSDLSDSSSSSTSTVADEATSGESGDNISDVSSEVLRDHHPTSKLFVLSSNDQEGVKRNAER…
AbraPKS6	tig00000016_pilon	1735097	1742816	>AbraPKS6 MACEDTKPMPIAIVGFGCRFPGDITNGEKLWEMLVEKKSARTEVPPDRFNIDAFYNPDGDRFGTCNNRGGHYLTEDISLFDAPFFSISPAEAMAMDPMQRLLLEVTYEALENSGTSLARVSGSKTSCYVGCFTKDYEEMQRRDMELAPKYQSTGASQTMLSNRLSYFFNLKGPSVSIDTACSSGLVAVHLACQSLRTGESSMAIAGGSNLILSPDIQIEMSDMHFLSPDSISHAFDDRANGYVRGEGVGAIILKPLDLALRDNDPIRAVIRGTAASSDGRTPGITMPSKDAQIDLIRAAYRAAGIDVSETGYFEAHGTGTAAGDPIESAAIGEVFAADRPRHMSAATEEVVPLSIGSVKTNMGHLEGASGIAGIIKAMLSVEKGVIAPN…
AbraPKS7	tig00000032_pilon	219921	227744	>AbraPKS7 MATDKTKPIAIIGMNMKFPGDAVSAQSFWELVMSARNVAKEIPSDRFNIDAFYHPDPNRLDSLRIRHAHFMEEDPRSFDAPFFNMSYAEASVLDPQQRGLLEGAYRTFENAGIPMETLSRSPTSVYCASFSRDGETITGRDFAAQSRYHATANGSSMLSNRVSHFFDLAGPSLTVDTACSSGLYALHLGVQSILAGESAMSLVCGANTFITPESQALALSNGGFLSVDGKSYSFDEKANGYARGEGFGFVLLKPLDAAVRDGDVVRAVIRATGANQDGRTPSITQPSQQAQFDLLRDTYRVAGLDVAQTDYVEAHGTGTPVGDPIEAAAIGEAFRHGRKSGRPLYVGSVKSNIGHLEGASGMAGVIKAVLALEKAMIPPIAMFEKTNPA…
AbraNRPS1	tig00000000_pilon	2749717	2763931	>AbraNRPS1 MGINPQVYFQAATAYVLGLYNGTADVILGNVTSGRTIPVAGVEDIIGPCIATVPFRIDLNNARSTHELLRLTQALNRESLKHSIIPLREIMKWCFTTPSLSIANPMPRQRPIERGPAYAVEQWALKDPGRTAVKFARVIRGAVEVEKVATYGMLNSRANQFARVLAKYGVGNDQLVCVIMEKSIDLYVCILAVLKLGCGYLPLVPDTPIERVQSILNDARVKVCVSDSSTSHDIPRNLRVELIDFNAIRLSDYSDQNLNVPYNGQHLAYAVFTSGSTGTPKGVLVTQDNLMSNLQYLSTIYPVSAESCLLQSCSQAFDVSVFEIFFSWYVGICLCTAKKDDLFHDFEAAINCLGATHLSLTPTVAALVNPENVPRVKFLVTAGEALTE…
AbraNRPS2	tig00000003_pilon	225370	246018	>AbraNRPS2 MGGGPVDVLQDVGPICHNHSGWSRSGATLSMQTKHAVILQCNSSSQVQRQFFFCKPSCYPDDAMMQYDEQMRSRRLLHTIFESQVSLSPDRNALQVYTLGSCRTISYDELNSEANRIARLIQSIKLAQVDTFAICMDKGPTLIAVILAVLKLGCAWSPVDPKAPIKRKHAILQSLGSCHLLVAPSYTADFEQCPLSTNVLVWDESISRAVFDQDSANLQEVDCSPQSPCHVLWTSGSTGVPKAQLFRLEPDTRTLQFAHFTFDVFALDLFMSLSIGACLILGDTSEMLTDLSSFMILTKASYAQLTPSVIQLLDQERMDSHGSLQILASSGEAMTEDIVCMWADRLQLFNCYGPTETDVVTAYRMTAEAPPHCIGKELAGCKVSIRDE…
AbraNRPS3	tig00000016_pilon	466409	472309	>AbraNRPS3 MKRPRSSLGGEHISHSSGASKEHIAKKVQSNGASKTHEEVLNTNGHSSVTNEVQAQIPSDLTPDAVLNTVLAAWTALIHRYQRDVFHQFTWGVVDANRRATQCINTTDLDLRSHKTAASLKSQIANVRSKDFDAHNATLFLNDGSPHEWTFQVSLDREGASLRATSRWQTNTMSHHQAVSQLHLFVSILDALFSDPDCLLSSFMNVTEDELDELWSWNSPLQPELRFCMHEKVSEQAALHPEKIAIDAWDGTLTYRQVEDYSTDLAQTLQLLDGSHNQIIPVLFEKSRWTSVAVLAIMKAGACFALLDPAQPEGRLRAVVQQVSARLFVSSKAQATLAARVAPAATIIPVSASKFDKVYSPCAAQQPKTTLPPVSPDQPLYIQFTSGS…
AbraNRPS4	tig00000026_pilon	816174	838239	>AbraNRPS4 MSSTVVSNIEESLQSIWAHVLNLPHVPLDQSFLSIGGDSISAMQVVGQCRKEGMSLGVQEVLRSKSIIQLSSAVKEVGNSAYDHEEFFDEDFELSPIQSLFFQRPNTNGHFNQSFYLRVARKTDAGDFQSAVEQLVTRHSMLRARFTHSPEHGWQQRLTNDIDGSYRFCHLAVTSQAQIDTQIADSQQCFNHVTGPLFAADFFDFGDEQFAFLTGHHLVVDLVTWRLLLEELEEILKGGQLLAPALPFQKWAELQRDHAESLELDEVLPAVDVPPMDFTYWGIQHQDNTYGNASHASFELDKELSSAFLTNCHTAYKTEPVEVLLASLIQSWSHVFTDRPVPAIFNEGHGREPWDSDIDITRTVGWFTAHTVRKIKDFKRRIPGNGRP…

## Sheet: Alternaria capsici
SM prediction on Alternaria capsici (BMP0180) genome
notation	scaffold	start	end	sequence
AcapPKS1	ACSCTG_198	6171	12767	>AcapPKS1 MNVLIFGDQTADQYPLLRKACTWKNNSTLTTFLDRVSQVVREEVQKLPRTQRDQIPNFLTTWDLVEAYYAKGLKIPQLESCMVTIAQLAHYIGYYAENPSDLQNPANTRVVGLCTGLLAGSVVASARSLSELLPLATEAVRIAFRTGTVVGAAKDAVEQASAPKETWSTIVTNMSEKAAKDAIAAFHQEQRTPTLAQAYISAVSTMALTISGPPATTKRLLEGDAFKGCARVAIPVYAPYHAAHFYGQADIDQILDKDAIRHLQQFRPLSLVHSASSGKCHTATSTLDLVRAALTEMLVEPVRWDNLLTEVVSQITATSSQDCSVSAIGVTTITNSLVSALRNGGQSSVTARDHTTWVTAEHDSRGRTQNDKIAIVGMSGRFPGAATPD…
AcapPKS2	ACSCTG_351	6699	12783	>AcapPKS2 MSYLGSRFLRERKVPDKNKHFITASNHGLQFSNCSDAFQPHPKYILLTISQSIAQEQSNLKVAYLETIDFAKLPAHEEHEVAKLMSACTTAGFFYVDLQGQSSRGLLEDEDSMYEVMEEFFNQPLDTKIQDNRGTHKHGDDINRLYRVLHRRTAQLSCPQLAHFITLCNQVITEKIAKLPKQWQENVPDFVNVLSLVNDTAAASVSLNIADLAVAGAHIVRASFRLGIHVYNVSEQLEAPDTDGNPWAFVIPGLTAEVVQAELDRYNRDTANPTFSHIFISASDKASVSVSGPPSRLRHCLKSCDVLRYSNFMPLPVRHGLCHAPHIYSAVDVQAIIEDILDDDHTRIAGLKTSLPLLSSSTGHPYPAKDFRSLIDQILAELLMNKIHI…
AcapPKS3	ACSCTG_477	5466	12987	>AcapPKS3 MSAAQIAKVDPQHRVLLETTYEALENAGEINFRGKKVGVYVGMFADDFVEMQAKDSEPHEFLSLTGHLDLFGSNRISHEFDWSGPSMTIKTGCSAALVCLDQAFKALNAGDCDAAIVGGANLILSPALSGALGGQGVNSADGRCRSFDAKATGYGRGEAVSSLLVKRLDDALKDGNPIRAIVRSTACNDDGKTPGITQPNTDAHEALIRAAYRTAGIPEEEFHKTGFFECHGTGTAVGDPIEVGAVARVFGKDGMVIGSVKSNIGHSEGASGNTSVIKAILAMEHQIIPPNVNFETPNPKIPWKEAKLRVPTECMKWPSDRLERTSVNSFGIGGMNAHRRAISLSKTQSRGTQVMFRNMAHRDWVTLQELRKPKVRSRISKAEFSQPLC…
AcapPKS4	ACSCTG_708	2153	8977	>AcapPKS4 MDAQRSLIQQCYSRIDLASTGYVEAHLTGTRGDAIEAEALARTFGESREACDPIWVGYVKSNTGHTEPVSGLAAVIKAALMLRHKQIPANVTFEKANPNIPLQDWKLRVPTSLTPWPRDKPLRISINNFGYGGTNAHLILDAPPDPDIQHKHASSNGNGESAKGKASNGVDHHIHGSTKASSLVYILSTRDEAGTVKRSRDSAKYIRDALQGGEAPSPDDLALSTDQAETHLRAFGALWSLRKELSRDARSTKVHEVELSQPLRVIIQLCLVDLLQSWNITPSAVVSHSSGEIAAAYAAGVLSFQEAVGVAYHRGRLAKKYQKLASLSGGMMAVGLGAEEVQEYLSDISSKSRVVVACINSPSNVTISGDLDALEEVATRLEADDVFAR…
AcapPKS5	ACSCTG_971	65930	72660	>AcapPKS5 MTEIPKNRWNIDGFYKEHGHRPGTVKNRGGHFLADDPARFDAPFFSIQPAEAECMDPQQRLLLETSYHALENAGIPMQAAMGTRTSVHVGCLLQEYSQISQRDAQMPGDYRIVGSSGLAMLANRLSWFYDFSGPSMTVDTACSGGLVAFHLACQELSAGTVDMSLVCGNNLCLLPDSTALLSSLNMMSKDSVCYSFDERASGYARGEGFGVLILKRLSTAIADGDTIRGVVRSTGCGQDGNTPSITSPSQSAQERLVRETYARAGLDLRHTRYFEAHGTGTPVGDPCEAAAISNVFSCRTPEDPIFVGALKSNMGHPEGASGIAGVIKTLLVLEKGIIPPNVYPERINPAVAAAGPNLKFPLVPATWPTSGIRRASVNSFGYGGTNAHV…
AcapPKS6	ACSCTG_1348	51352	57044	>AcapPKS6 MIRAKVLYFSGEIPQGDPEGDQRDLFRKLHLISKERSYPILALFLETITEAVKKERHRLARAQRDLIPTFESILDLTDHVVELRKTSLGGAVERVLVLAFQLGSFIAYHEAHPLEYNFQPSDTFLIARGPGMLSAAAVALCPSVSMIPSIAGDITRVAFRFGVVVDQVCRSLEVSPDEINAAGAWIYCVYGVDPSAAQEAVARFNVEKAYAETSVASVFNDDGKSVSIGGPPSTLKTLFAECEFFKHTRNVPMKKVQGMWHTGKVYGVEHVQQIVPDIDGKHRLHLPLFSPVTGQPLEAANAKELLEQIMEEMLTQRIRWDRTIQNVTERLKQALPDCTQLLAIQPSQYVESLLAQWKADIPTATHTTEDMMSAIMNLPLGSSPAKDAK…
AcapPKS7	ACSCTG_1522	31214	39042	>AcapPKS7 MNKPVAIIGIAFRGPGDARDPEAFYRMLVEGRNARTEIPKDRYNVDAFYHPDSERLGNFKVFDAPFFSITPKEAKAMDPTHRILLEAAYEGFENAGLSLDKVSGTQTSCYIGTFTADFPNLQARDNEGPSIYHATGMSASLASNRLSWFYNLRGPSLTVDTACSSSLTAFHLACQSIRTGEAEMSVVGGANLMFGPDMSILLGAAKILSPEGKSKMWDASANGFARGEGFGVTILKPLDAALRDGDNIRAVVLATAANEDGHTPGISLPNSEAQQELIRRAYQMAGVDPAETAYVEAHGTGTQAGDPLEARAILKTIGSVEGRKSDLYVGSVKTNIGHLEGAAGVAGIIKAALTVERGMIPPNLWFEKLNPEIDLPDNVKIASKLTPWP…
AcapPKS8	ACSCTG_1778	13452	20047	>AcapPKS8 MVDQQNLRDPRGPSKAFSVAWKRVDSRENRKELDCILEKMQDHTLENAGFVFTELGLSGRFHNKLDYQDDFESIIEFCDKDPAFRFPTSALRIPTRIQGDIMLKDQMSLHRSALQSILLHRCEWYDTMSELKSSYPSDHTCFVSFGERCIPSSLLRDFSGRTTFFDDNTSPVLRVNPNDVAVIGMSINVAGASSANEFWDLLASGKSQHQVVSEDKFTFETTFRENDSSKKWYGNFIDGVEDFDHKFFKKTPRESTGMDPQQRLLLQCAYQAVEMSGYFNEDKKANLEAQDKDSKNIGCYFGMCGNDYTTNTSHHAPNAFTATGTLRSFVAGKLSHYFGWLGPAMTIDTACSASAVAIHTACRAILSGEITAALAGGTNTISEPGVYQN…
AcapPKS9	ACSCTG_1778	21385	28915	>AcapPKS9 MSKPAVPIAIIGMSCHFAGGATDPEKLWELCAEGRTGWSEIPDDRFNIDGHYHPRPDNLNTTNVKGACFLDEDIGNFDATFFNLPAETAACLDPQFRLMLEGTYEAFENAGLTMDQVFGSNTSVYAGSFFKDYHDSGLRDVTTLPRFFLVGRLDDAIRDGDPIHQAAQIELMRRVYKKAGLDPKDTGYFEAHGTGTPTGDPLEVGAIGAVFKDSKSAANPLPIGSIKPNVGHTECASGLASIVKVVKAIEKGLIPPAANLKTINPKLKLGEWNLKIPRTTEPWNSTLRRASVNNFGYGGANSHVILENYTPTYSTSVPTSSLPSRVYLLSAKDEHAAETMVSNLRDHLIDVPDSLSYQNDLSYTLGERRSAFPWVAAISASSISELIRL…
AcapPKS10	ACSCTG_2174	99585	106723	>AcapPKS10 MSPNADLDGIAIVGMGCRFPGADSIEEYWDLLHAGRSMVTEPPKGRFPSHEHGRSTDKSVFFGNYINDIESFDNRFFKKSGREAASMDPQQRLLLEVAYQALESAGFFGPREQDLDVGCFVGVCASDYNDNVASHPPNAFSTLGTLRAFLTGRISHFFGLSGPSITYDTACSSSAVAIDAACKAIAHGDCTSALAGGVSILTSPNFFQNLAAASFLSPTGPTKSFDARADGYCRGEGVGLVVLKKLSQAVQDGDHVFGTILATSVKQSSNKVPITVPYSPSHTALYRQVLSMAGVAAEDVTYLEAHGTGTPIGDVIEFDALKATFASKRRQQPLYVGSVKSNIGHTESTSGAASLIKTLLMMQKRQIPGQANYSTPNTKIDLSEGQFV…
AcapPKS11	ACSCTG_3867	40267	47438	>AcapPKS11 MRSQSSHFRPSVAFFCPQSKAPTEVYLEQLQKYIAETPLLQPFAEAITSLKDTWGTLCEGHADIAKLQSGERHVASLERWITDGIAGPVSSSMSGILALPLLVVIQICQYFQLLELHDLTHEQMLASLRNGGGAQGYCGGLLTAFAISCAKDEEDVVRLATKALRLAFAVGAFGELGDDESIEGATTIAVRLRASQQGEELVDGIPGLRVPVRSNLTGKLLDNCSLTHEAINTILASRCEWYRLLKEVAEDLAGSGTEAHTFALFGIGDPVSLMPFHNARLRVSKVEAHTAIQEARPDDAIAVTGVACRLPRANDLEELWQLLAAGTSTCEEIRHDRVPMHESFRALQNDKWKPKWFGNFIDGADEFDWAFFRSNAKEAASMDPQQRI…
AcapPKS12	ACSCTG_3979	11179	22193	>AcapPKS12 MHSPDEPVAIIGSACRFPGSSNSSDKLWELLKQPRDTLRAFDPDRLNLARFYHANGETHGSTDVQSKCHLLEEDTRLFDANFFAINPVEAAGMDPQQRLLLETTYEACEDGGVTLEHLKGSLTSVHVGVMSNDYATIQYRDTETLPKYTATGPSVTLDTACSSSLVALHYAVQALRNGDSTMAIVGGTNLILDPSPFIAESKLHMLSPDSRSRMWDKTANGYARGEGIAALLLKPLSAAQRDGDAISAVIRGTGVNSDGASPAVIGHLEGCAGLAGVMKVLLALKHRSIPPNVHFSELNPKIAPYYGPGALVVPTTLLPWPQPRPGSPMRASINSFGFGGTNAHAILESRPESGSVQAQDQSPTPSGVLGPLLFSANSGPALWRNSSG…
AcapPKS13	ACSCTG_11010	34753	42609	>AcapPKS13 MAADKTTPIAIIGMNMKFPGDAVSAQAFWDLLVSARNVSKEIPSDRFNIDAFYHPDPNRLDSLRIRHAHFMEEDPRSFDAPFFNMSYAEASVLDPQQRGLLEGAYRTFENAGIPMETLSRSPTSVYCASFSRDGETITGRDFAAQSRYHATANGSSMLSNRVSHFFDLAGPSLTVDTACSSGLYALHLGAQSILAGESTMSLVCGANTFITPESQALALSNGGFLSVDGKSYSFDEKANGYARGEGFGFVLLKPLDAAVRDNNIIRAVIRATGANQDGRTPSITQPSQQAQLDLLRDTYRVAGLNVADTTYVEAHGTGTPVGDPIEAAAIGEAFRKGRKSDSPLYVGSVKSNIGHLEGASGMAGVIKAVLALEKAVIPPIAMFEKTNP…
AcapNRPS1	ACSCTG_532	61372	83788	>AcapNRPS1 MQELNLRPVLSPAVVFIPDIPVWTEATCASSIPLVCNKSCKLRSAKHDIFDPVSNVEESLQAIWAHVLNLPHVPLDQSFLSIGGDSISAMQVVGQCRKEGMSLGVQEVLRSKSITQLSTAVKEVGNSAYDHEEYFDEDFELSPIQSLFFKRPNTNGHFNQSFYLRVARKTDAGDFQSAVQQLVTRHSMLRARFTHSPEHGWQQHLTNDIDGSYRFRHLTVTSQAQIDNQIADSQQCFDHMAGPLFAADFFDFGEEQYAFLTGHHLVVDLVTWRLLLEELEEILKGGQLLAPALPFQKWAELQRDHAESLELDDVLPAVDVPPMDFAYWGIQHQDNTYGNASHASFELDKDLSVAFLTNCHTAYRTEPVEVLLASLIQSWSHVFTDRPV…
AcapNRPS2	ACSCTG_916	26524	36440	>AcapNRPS2 METYEACLSSLVASPNATAVDMTKLSVHLRAVSNINYERFETETALLHSGFELMAASYPERVALDFLLSDNKKTTWSFKTLNENANSIAHTLIEAKIGPEDIVPVHIHKSPQFYASILGVLKAGAAFAPVHPSLPEARRKVMLQELKPKLVLCSEDSMLPKNLTKATIVNVQAIPPALHSNPVIPGLGDSNLAYCLFTSGSTGVPKAVSMEHRAPIQTVLSSKSRVPWTSSSRLLQYAAVTFDMCYYDCFLAWTFGFTLCTAEQNDLLNDLPKVINSLQANLLDLTPSVAVSIKRADVPSVKWLYCIGESMSPAIVQEWGCACVNSYGPTEAAFCTTISPMSSDAKTSVIGKPFPTTSFAIFPSQGVSPLPVLSTGELYIGGAQVARG…
AcapNRPS3	ACSCTG_1036	11230	17574	>AcapNRPS3 MHLRNGEHASRFSGTPDEHIAKKVQGNGASTKNGDHEALSTNNHSSKPNEVQVRIPSGLAPDALLDTVLAAWAALMHRYQRDVFHQFSWGVVNANGRATQTINTAELNLTSHKTAASLRSQISSVRSNEYDTHNATLFLNDGSTHEPELRFCMHEKVSEQAALHPEKIAIDAWDGTLTYRQVEDYSTDLAQTLLLLNDSPNQIIPVLFEKSRWTSVAVLAVMKAGACFALLDPAQPEGRLRAVVQQVNAKLFVSSKDQATLAARVAPAATIIPISASKFDKVYSPCAAQQPKTTLPPVSPDQPLYIQFTSGSTGLPKGCILTHSQYTSGAMPRAEAVGYRSHSRVLDFASYAFDVCIDSMLCTLSHGATLCTPSDERRMNDMSGAMRD…
AcapNRPS4	ACSCTG_2197	1218	17161	>AcapNRPS4 MSETLLSAFNGLGVERIWERNRETLPVVNRCVHSLFEEQVKARPDACAVYAWDGEMTYEQLDQQSTRLAGYLASQGIEPEVMVPLCFEKSIWAVVAMLAVLKAGAAFVPLDPIHPSARHEQIFEQTNAKLVLTSKQYTPLWPRATVQVLAIDSTFIDRLPCEAEFRSKAGPSNAVYVMFTSGSTGVPKGVVLEHCAIATSCLAHGKAMRLGPDTRALQFAAYTFDICIAEIFTVLIFGGCVCVPSDDDRRGALSEVINNSRVNWAQLTPTVARLLDPRTVPSLKVLILGGERVDDADWKRWGDDVVKVNVYGPTECSIWCTSYCNTGRGFRSGTIGTSMASLSWVVDQDDHNTLVPFGSIGELLIEGPILARGYLNDTAKTDAFFIHD…
AcapNRPS5	ACSCTG_6667	922	18359	>AcapNRPS5 MAATLDNCIHETCVHHLISNHVRDCPNKEAVASSKGETLSYSELDEAANRVAHQLRAKGAGPDRFVLLCFDKSIWTVVAILAVLKAGAAFILLDPSYPDERIRVIMDKSNPVAAITSANHYQKLAPVLKTIIVLDEKSLLGFPPPSEYPTSAGNEMVQPSNLAYAVFTSGSTGQPKGVLIEHRSFHHCFNGWAGPARFDREMRSLQFASYSFDASILEILGTLVAGGTVCVVSESERLDSAALVQAASELRVNWTILTPSFIKLLPIDGIPTLKTLVSGGEVMQAVLLERWADKVEMIVMYGPSETTIACTCTEPLAISSDYRSIGRPFLGRCWVVDPDDDQHLMTNGKVGELVVEGPHVGRGYLDEAEKTAAAFISRPTWHQTLFPQ…
AcapNRPS6	ACSCTG_3867	38432	35190	>AcapNRPS6 MAVSKAGMAYSTLDPANPTERLHACLSTISPRVMLVEERFKQRFSEENGMQLVANVPDICSAGSELQTNDGADLPVHLPDDLAYVCFTSGSTGLPKVVQHTQSSAVSNVMHGRGYGTNSRVLNFASPAFAASVVTTLKTLCNGGVLVLPPERERMGGIANFITRKGVTTTFLTPTLLNLLKPEEVSCLQLLIVGGEPVPQRLINIWAPRLALMDAIGMTEGVGIANAIDVSGKKCRARQFMTGCAWIVDQDDANTLAPIGETGELLFEGPALCQGYRNDPEANAMAFIVGPPTWAEKRGEERPRRLFRTGDLAKYVEDGVVQIVGRKDTRVKLHGQRFEIGEVEKSMLDRLPLSVTAAAEIVEPTSGTGPMLVAFIHGLSADFSSEVR…

## Sheet: Alternaria carthami
SM prediction on Alternaria carthami (BMP1963) genome
notation	scaffold	start	end	sequence
AcarPKS1	ACMCTG_345	695	7784	>AcarPKS1 MATHNSHTSQDGVPSSSKAFTQEPIAVIGMACRLPGHSTTPNRFWNFLERGGIAANDTPSTRFNLSAHHDGSKKPKTMRTPGGMFIEEVDPRDFDAGFFGISGADAAAMDPQQRQLLEVVYECLENSGVPLEKLYGTQVACHVGSYAVDYDAIQARDPEDRVPGAVVGIGRAMLSNRISHYFNFKGPSMTIDTACSGSLVGLDVACRYLHTGEVDGAIIGGANMYFSPEHNLNTGAMSVANSLSGRCHTFDVKADGYCKAEAINCVYLKRLSDAVRDGDPIRAVIRGSATNSDGNTPGIASPNPTAQAAAIRSAYAHAGITNLNDTSYLEFHGTGTQAGDPLEASGVASVFSPSRKPETPLYIGSVKSNIGHSEPAAGISGLIKAVLAI…
AcarPKS2	ACMCTG_491	4066	10445	>AcarPKS2 MSSKAQKKKEGIEELVYNLEELRNTADIVIDQVADSDVSFARHAVGEEKWFKDLELYLSPHLLYKILEHEKYEFKYIRKFVLSLPPIPQSLLLLKFAEEERKFILKRCEEGKKQQINANLARLELIKNSEQETSPSDIAIVGLSCRTAGGIDNLDTLWDFLLQKKHASGEIPPNRWEPWRRRSAHDAQAVGSITRKGYFLDDVEGFDAAFFGISPKEAEHMDPHQRLGLELAYEALQNAGIQTDRLAGSDTAVYIGVDSDDYARTVMDDLPAIEAWSGIGTAHHGVSNRISYHFDLRGPSAAVDAACASSLVALHLARQAIMSGESTVAICGGVNVICAPGITHMLQKAGALTTEGVCRSFDAAASGYARGEGGAIIVLKRLSAAQEDN…
AcarPKS3	ACMCTG_538	50717	58663	>AcarPKS3 MPHRSTNGTNGTNGTNGTNGINGFHNSNGINDVHGSNGHHTDDVQHTTTDETSNSIAIVGISCKFGGAASNLDGLWHTLANGESCWSPIPKSRFDVSKTYHPDPLRTDSLHVKGGFFIEEDLTKFDAPFFNLTAEAAKAMDPQLRLLLEGVYQATENAGIPTEKLSGSNTSVFSASFGRDYTEMLMKDADALPTSLVTGNGPAMFANRVSHLYNLRGPSVTVDTGCSGGLVALHMGINSIRNQESDVSIVGASNAILNQDFFIAISNLGLLHEDGKCYSMDHRWGGYGRGEGMAVLVLKKLSAAVKDGDHIHAVIRESAVNQDGRTGTITSPSMDAQRSLIQQCYSWAGIDLASTGYVEAHLTGTGGDAVEAEALARTFGKSREACDPV…
AcarPKS4	ACMCTG_3011	18269	26100	>AcarPKS4 MNKPVAIIGIAFRGPGDARDPEAFYRMLVEGRNARTEIPKDRYNVDAFYHPDSERLGSIQQRHAHFLQQDFKVFDAPFFSITPKEAKAMDPTHRILLEATYEGFENAGLSLEKVSGTQTSCYIGTFTADFPNLQARDNEGPSIYHATGIIRTGEAEMSVVGGANLMFGPDMSILLGAAKILSPEGKSKMWDANANGFARGEGFGVTILKPLDAALRDGDNIRAVVLATAANEDGHTPGISLPNSEAQQELIRRAYQMAGVDPAETAYVEAHGTGTQAGDPLEARAILKTIGSVEGRKSDLYVGSVKTNIGHLEGAAGVAGIIKAALTVERGMIPPNLWFEKLNPEIDLPDNVKIASKLTPWPHSGPRRASINSFGFGGANAHAILEDAA…
AcarPKS5	ACMCTG_3440	124	8466	>AcarPKS5 MIALLVQPLPARGASEPSRLWDVLSSGKSAWSEVPKDRFNMEAFYHNGDPHPSTTNTPGGHFLDSDVATFDCSFFEIKPTEARAMDPQQRLILELAYEAFENAGLTISQLWGSSTGVYVGQWSSDYSEIMARDPEHQELYHTLGTGAAITSNRVSFFFNLRGPSFTVDTGCSASLVALHNAVQSLRSGESTMSLVGGVNILLDPQRFTYQSKLKMFSPDGRSFSFDERANGYGRGEGCGCVVLKPLSLAIKDGDEIRAVIRNSALNQDGRTPQGISVPSGAAQEELIRRAYAEAGLVPAETDYVEAHGTGTAVGDPIEAHAIANTLARPRASTQGPLTMGSVKGNIGHTESAAGIAGLIKSVLMLENQALPPQVNYEKPNPSIPLELWN…
AcarPKS6	ACMCTG_3520	71275	76980	>AcarPKS6 MTRANVLYFSGEIPQGDPEGDQRDLFRKLHLLSKERSFPILALFLETITEAVKKERLRLTRAQRDLIPTFESILDLTDHVVELRKTSLGGAVERVLVLAFQLGSFIAYHEAHPLEYNFQPSDTFLIARGPGMLSAAAVALCPSVSMIPSIAGDIARVAFRFGVVVDQVCRSLETSPDEINAAGAWIYCVYGVDPSEAQEAVARFNVLKAYAETSVASVFNDDGKSVSIGGPPSTLKTLFAECEFFKHTRNVPMKKVQGMWHTGKVYGVEHVQQIVPDIHGKHRLHLPLFSPVTGQPLEAANAKDLLEQIMEEMLTQRIRWDRTIQNVTERLKQVSPDCTQLLAIQPSQYVESLLAQWKADIPTATHTTEDMMSAIMNLPLGSSPAKDAK…
AcarPKS7	ACMCTG_3674	33085	41003	>AcarPKS7 METYETSKKLNHDGSLDGRWNNEGFYDPHGRPGTVKTNQGNFLGSIDLADFDGSFFSMSAAQIAKVDPQHRVLLETTYEALENAGEINFRGKKVTWISLEVSTIPRMLVSQIDQVLGNRISHEFDWSGPSMTIKTGCSAALVCLDQAFKALNAGDCDAAIVGGANLILSPALSGALGGQGVNSADGRCRSFDAKATGYGRGEAVSSLLVKRLDDALKDGNPIRAIVRSTACNDDGKTPGITQPNTDAHEALIRAAYRTAGIPEDEFHKTGFFECHGTGTAVGDPIEVGAVARVFGKDGMVIGSIALVDLFHTWGIKPDAVVGHSSGEIAAAYAANGLTKKEAVLAAYFRGLITGKKLADGAMAAVGLGPNHVRNLLKPGVVVACENSPS…
AcarPKS8	ACMCTG_4586	11467	19236	>AcarPKS8 MATDKTTPIAIIGMNMKFPGDAVSAQAFWELLTSARNVSKEIPSDRFNIDAFYHPDPNRLDSLRIRHAHFMEEDPRSFDAPFFNMSYAEASVLDPQQRGLLEGAYRTFENAGIPMETLSRSPTSVYCASFSRDGETITGRDFAAQSRYHATANGSSMLSNRVSHFFDLAGPSLTVDTACSSGLYALHLGAQSILAGESAMSLVCGANTFITPESQALALSNGGFLSVDGKSYSFDEKANGYARGEGFGFVLLKPLEAAVRDNNIIRAVIRATGANQDGRTPSITQPSQQAQLDLLRDTYRVAGLNVADTTYVEAHGTGTPVGDPIEAAAIGEAFRKGRKSDSPLYVGSVKSNIGHLEGASGMAGVIKAVLALEKAVIPPIAMFEKTNPA…
AcarPKS9	ACMCTG_5711	18997	26147	>AcarPKS9 MSPNADLDGIAIVGMGCRFPGADSIEEYWDLLHAGRSMVTEPPKGRFPSHEHGRSTDKSVFFGNYINDIESFDNRFFKKSGREAASMDPQQRLLLEVAYQALESAGFFGPREQDLDVGCFVGVCASDYNVAIDAACKAIAHGDCTSALAGGVSVLTSPNFFQNLAAASFLSPTGPTSFDARADGYCRGEGVGLVVLKKLSKAVQDGDHIFGTILATSVKQSSNKVPITVPYSPSHTALYRQVLSMAGVAAEDVTYLEAHGTGTPIGDVIEFDALKATFASKRRQQPLYVGSVKSNIGHTESTSGAASLIKTLLMMQKRQIPGQANYSTPNTKIDLSEGQFVIPTRTQQWQADTLISCVNNYGAAGSIAAIVLKEAPSLTAGKVESRALT…
AcarPKS10	ACMCTG_6003	64403	71619	>AcarPKS10 MVDQQNLRDSRGPSKAFSVAWKRVDSRENRKELDCILEKMQDHTLENAGFVLTELGLSGRFHSKLDYQDDFESIVEFCDKDPAFRFPTSALRIPTRTHGEIMLKDQMSLHRSALQSILLHRCEWYNTMSELKSSYPSDHTCFVSFGERCIPSSLLRDFSGRTTFFDDNTSPVLRVNSNDVAVIGMSINVAGASSANEFWDLLASGKSQHQVVSEDKFTFETTFRENDSSKKWYGNFIDGVEDFDHKFFKKTPRESTGMDPQQRLLLQCAYQAVEMSGYFNEDKKANFKAQGEDPKNIGCYFGMCGNDYATNTSHHAPNAFTATGTLRSFVAGKLSHYFGWLGPAMTIDTACSASAVAIHTACRAILSGEITAALAGGTNTISEPGVFQ…
AcarPKS11	ACMCTG_6003	72950	80645	>AcarPKS11 MSKPAVPIAIIGMSCHFAGGATDPEKLWELCAEGRTGWSEIPDDRFNIYGHYHPRPDNLNTTNVKGACFLDEDIGNFDATFFNLPAETAACLDPQFRLMLEGTYEAFENAGLTMDQVFGSNTSVYAGSFFKDYHDSGLRDVTTLPRFFLVGRLDDAIRDGDPIQCVIKETGLNQDGKTETITTPSQAAQIELMRRVYKKAGLDPKDTGYFEAHGTGTPTGDPLEVGAIGAVFKDSKSAANPLPIGSIKPNVGHTECASGLASIVKVVKAIEKGLIPPAANLKTINPKLKLGEWNLKIPRTTEPWNSTLRRASVNNFGYGGANSHVILENYTPTYSTSVPTSSLPSRVYLLSAKDEHAAETMVSNLRDHLIDVPDSLSYQNDLSYTLGE…
AcarPKS-NRPS12	ACMCTG_6448	7679	20231	>AcarPKS-NRPS12 MDQNPEVIQAHAGDHYTTPVFLIHDGGGTTFAYHCLDPLDRPVYGIFNPYFHTGEGFEGGICGMARLYAGIIRLAAANPDFPAERDSSGRANILIGGWSLGGLLALEVAKILTGDRGVRIIGALMMDSIYPVNPPSMVRLGALDDMAAGEKSKNELLTLQAMKEALRVIQKWTPPVWAGTEVRPRFSLLRALDAMPATGIDGVHPADIHRSDPTLGKMWIEPSLTLCHGYSQIRMLAVSCTAQKGRPCRFPGAASSTSKLWDLLKAPRDVLKEFPPERLNTANFYNENGDMHGRMNVEHKSYLLEEDVRHFDAAFFRINPKEAADMDPQQRLLLETVYEAFESAGWSLDDVSGSDTSVHVGTMTDDYIIIQGRDPDTLGSHSA…
AcarPKS13	ACMCTG_7097	27994	35647	>AcarPKS13 MPSATPSLDVPIAVVGLACRFPGDASSPSKFWDMLKNGRDAYSPTSSRWNSDAFYHPVNGKLNSLPAKGGHFLKEDPYVFDASFFNITAAEAIALDPKQRMALEVAYEAFENANMPLQQISGTQTACYIGSGPSDYRGSVERDFLNNPKYHLLGTGDEMISNRISHFFDIHGPSATIQTACSSSLMATHLACQSLKSGESDMAVTGGVSLMLTPDFTTHLNNLTFLNPQGRSKAFDESAGGYGRGEGCGIIILKRLDKAIQDGDSIRAVIRATGANSDGFTQGITMPSYEAQAALIKYVYESHGLDYDSTQYVEAHVSEPCHGTGTKVGDPIEMKAIYNTIGKGSSKPRKLYVGSVKPNIGHLESAAGVSGIIKGILAMEHNLIPPNI…
AcarPKS14	ACMCTG_7097	39565	46036	>AcarPKS14 MKTGHRTVLLFGDVTDPWIEGIDHVYVQAAKKPWIRSFLEDLFSAIKTETKAMDRVLQEGFKDSSSFQELAERYRHAGDDFGMAHAMMIYAIRAVVLLDRPRPEVIGISGGLFSAAVMSISINFETLYAACIEAGRVWSRLCNLTLVRSRAMEESPGTWGWAILGIPAADLGKTLEQFQGSMGIHCSKRAKVGVIGDRWSTVIGPPSVLELTLNDDFPEASYAEWRHLLRASAYQTLSRPLDIVQAVSNLNAALGASKDIEAKIIGPSSHTTYLAKCLQTAGKEVLIQNGFPASPQTSGTNDGIAIVGMAGKGPGSDDLEEFWNVILKGLDLHEEVPSDRFNLEEYYSSKHPPAGPGRCTMTCRHGCFMNNPGHFDSKFFHISPREAM…
AcarPKS15	ACMCTG_8157	76535	85251	>AcarPKS15 MPSALAKLNEGVWGDYLEAQQGRLDALPDVEQLTPRVIRIMGGNAGLMRLQGTNTYLVGTGKQRLLVDTGQGFRQWIDSLIGVLEDLDVEISHVLLTHWHSDHTGGVLDLISRRPDYADRIYKNDPDRSQHPIKHGQIFKVDGATVRAVFTPGHAHDHMCFFFEEENALFTGDNVLGQGQSVFEDLGLFTQSLADMAALQCGIGYPGHGCVITDLPRKMEECVRQKEARERQIWIALEGNKARVGNKGSLSLPDLVRDMYGSLPSDVSELVIQPSVLATLHKMAEDRKVGFEINNGTQLWFVRERKRPQRGHMGVRNGDESFGAIMFSKTILAATFTALAFLTPSVAADADAASWPIGIDVAHRIKENIKELYRAVDDPKGSLDVAAT…
AcarPKS16	ACMCTG_8641	88362	135248	>AcarPKS16 MDAFIDSEEVPMSSSSPNRVEPIAIDITNAESFWKLLIERRSTMTEIPKNRWNIDGFYKEHGHRPGTVKNRGGHFLADDPARFDAPFFSIQPAEAECMDPQQRLLLETSYHALENAGIPMQAAMGTRTSVHVGCLLQEYSQISQRDAQMPGDYRIVGSSGLAMLANRLSWFYDFSGPSMTVDTACSGGLVAFHLACQELSAGSVDMSLVCGNNLCLLPDSTALLSSLNMMSKDSVCYSFDERASGYARGEGFGVLILKRLATAIADGDTIRGVVRSTGCGQDGNTPSITSPSQSAQERLIRETYARAGLDLGHTRYFEAHGTGTPVGDPCEAAAISNVFSCRTPEDPIFVGALKSNMGHPEGASGIAGVIKTLLVLEKGIIPPNVYPE…
AcarPKS17	ACMCTG_9012	26368	32949	>AcarPKS17 MNVLIFGDQTADQYPLLRKACTWKNNSTLTTFLDRVSQVVREEVQKLPRTQRDQIPNFLTTWDLVEAYYAKGLKIPQLESCMVTIAQLAHYIGYYSENPSDLQNPANTRVVGLCTGLLAGSVVASARSLSELLPLATEAVRIAFRTGTVVGAAKDAVEQASAPKETWSTIVTNMTEKAAKDAIAAFHQEQRTPTLAQAYISAVSTMALTISGPPATTKRLLQGDAFKGCARVAIPVYAPYHAAHIYGQADIDQILDKDAIRHLQQFRPLSLVHSASSGKCHTATSTLDLIRAALTEMLVEPVRWDNLLTEVVSQITATSSQDCSVSAIGVTTITNSLVSALRNGGQSSVTARDHTTWVAAEHDSRGRTQNDKIAIVGMSGRFPGAATP…
AcarPKS18	ACMCTG_9146	54956	62122	>AcarPKS18 MRNQSSHFRPSVAFFCPQSKAPTEAYLEQLQKYIVGTPLLQPFAEAITSLKDTWGILCEGHADIAKLQSGERHVASLERWITDGVAGPVSSSMSGILALPLLVVIQICQYFQLLELHDLTHEQMLASLRDGGGAQGYCGGLPTAFAVSCAKDEEDVVRLATNALRLAFAVGAFGEMGDDESIEGATTIAVRLRASQQGEELVEGIPGDAVEELPAPYPAQVSVTLTHVISPDDAIAVTGVACRLPRANDLEELWQLLAAGTSTCEEIRHDRVPMHESFRALQNDKWKPKWFGNFIDGADEFDWAFFRSNAKEAASMDPQQRILLELTFQALDSAGYLRRHVRENGDRVGCFIGASFIEYTDNTSAHAPTAYTATGTIRAFLCGKLSYY…
AcarNRPS1	ACMCTG_3745	41657	57693	>AcarNRPS1 MLDDLPGTINSLEIDAAELTPTVVSNLLRGRSSVPGLRLLLTIGEMLTQHVIAEYGGDETKESILIEILKTGEVGELAVGGPQVAEEYLNRPDLTSASFIEHQKYGRLYRTGDRARINKHGVLECLGRVVAGQVKLRGQRVELGEIEQAIMRIPSCRTATAIIVDESLIAFCAADSHEVTRTDVLNTCSHWLPAFMVPSDVFFVDAMPQLPSGKIDKDSLTREFLRKTNSNGTASSTNIDPSDHVGRTVLSIMRRLISPAPGSNLDLAFTRIDSLQSIRVASALRREGFELGAMEVLLSAIDPSQLFERAREMAVNPQVYFQAATAYVLSLYNGTADVVLGNVSSGRTIPVAGVEDIIGPCIATVPFRIDLNNADSTHDLLHLTQALN…
AcarNRPS2	ACMCTG_533	4277	1	>AcarNRPS2 ATLDNRIHETCVHHLISNHVRDCPNKETVASSKGETLSYSELDEAANRVAHQLRANGAGPDRFVLLCFDKSIWTVVAILAVLKAGAAFILLDPSYPDERIRVIIDKSNPVAAITSGNHYQKLAPVLKTTIILDEVSLLGFPPPSEHLASAENEMAQPSNLAYAVFTSGSTGQPKGVLIEHRSFHHCFNGWAGPARFDREMRSLQFASYSFDASILEILGTLVAGGTVCVVSESERLDSGALVQAASELRVNWTILTPSFIKLLPIDGIPTLKTLVSGGEVMQAVLLERWADKVEMIVMYGPSETTIACTCTEPMAISSDYRSIGRPFLGRCWVVDPDDDQQLMTNGKVGELVVEGPHVGRGYLDEAEKTAAAFISRPTWHQTLFPQEQ…
	ACMCTG_4920	386	12719
AcarNRPS3	ACMCTG_8157	37196	42984	>AcarNRPS3 MSRHQAVSELHFFVSILDTLFNDPGYPLSGFDTVSEEELDELWSWNSPLQPELRFCMHEKVSEQAALHPEKIAIDAWDGTLTYRQVEDYSTDLAQTLLLLNDSPNQIIPVLFEKSRWTSVAVLAVMKAGACFALLDPAQPEGRLRAVVQQVNAKLFVSSKAQATLAARVAPAATIIPISASKFDKVYSPCAAQQPKTTLPPVSPDQPLYIQFTSGSTGLPKGCILTHSQYTSGAMPRAEAVGYRSHSRVLDFASYAFDVCIDSMLCTLSHGATLCTPSDERRMNDMSGAMRDMRVTFAGMTPSVARTLDVDILDHLDSIALGGEGVSTSDAMSWGQRTRVVNAYGPSETTVGATINDNVAAKPYITMGKRKGCAIWLTEPDDHNKLVP…
AcarNRPS4	ACMCTG_8316	149978	171982	>AcarNRPS4 MSSTVSNVEESLQAIWAHVLNLPHVPLDQSFLSIGGDSISAMQVVGQCRKEGMSLGVQEVLRSKSITQLSTAVKEVGNSAYDHEEYFDEDFELSPIQSLFFKRPNTNGHFNQSFYLRVARKTDAGDFQSAVQQLVTRHSMLRARFTHSPEHGWQQRLTNDIDGSYRFRHLTVTSQAQIDTQIADSQQCFDHVAGPLFAADFFDFGEEQLLLEELEEILKGGQLLAPALPFQKWAELQRDHAESLELDEVLPAVDVPPMDFAYWGIQHQDNTYGNASHASFELDKDLSAAFLTNCHTAYRTEPVEVLLASLIQSWSHVFTDRPVPAIFNEGHGREPWDSDIDITRTVGWFTALSPILVSPSKDPTDTVRKIKDFKRRIPGNGRPYFARR…
AcarNRPS5	ACMCTG_9095	4157	8710	>AcarNRPS5 MPEMLLSDVNGLGVEKTWERNRETLPVVNRCVHSLFEEQVKARPDACAVYAWDGEMTYEQLDQQSKRLAGYLASQGIGPEAMVPLCFEKSVWAVVAMLAVLKAGAAFVPLDPMHPSARHEQIFEQTNAKLVLTSKQYAALWPRATLQVLAIDNTFVDQLPCQAEFRSKAGPSNAVYVMFTSGSTGVPKGVVLEHRAIATSCLAHGKAMRLGPDTRALQFAAYTFDICIAEIFTVLIINNSRVNWAQLTPTVARLLDPSTVPSLKVLVLGGERVDDADWKRWGDDVVKVNVYGPTECSIWCTSHCNTGREFRSGTIGTSMASLSWVVDQDDHNKLVPFGSIGELLIEGPILARGYLNDTAKTDAVFIHDPFWLTPGNNDDGRTGRPGRL…
	ACMCTG_3877	25367	14675
AcarNRPS6	ACMCTG_9146	53119	49877	>AcarNRPS6 MAVSKAGMAYSTLDPANPTERLHACLSTISPRVMLVEEKFKERFSEENGMQLVANVPDICSAGSEVQTNDGADLPVHLPDDLAYVCFTSGSTGLPKVVQHTQSSAVSNVVHGRGYGTNSRVLNFASPAFAASVVTTLKTMCNGGVLVLPPERERMGGIANFITRKGVTTTFLTPTLLNLLKPEEVSCLQLLIVGGEPVPQRLINIWAPRLALMDAIGMTEGVGIANAIDVSGKKCRARQFMTGCAWIVDQDDANTLAPTGETGELLFEGPALCQGYRNDPEANAKAFIVGPPTWARKRGEERPRRLFRTGDLAKYVEDGVVQIVGRKDTRVKLHGQRFELGEVEKSMLDIFPPSVTVAAEIVEPTSGTGPMLVAFIHGLSADFSSEVR…

## Sheet: Alternaria citriarbusti
SM prediction on Alternaria citriarbusti (BMP2343) genome
notation	scaffold	start	end	sequence
AcitPKS1	ACTCTG_101	49441	55236	>AcitPKS1 MIRAKVLYFSGEIPQGDPEGDQRDLFRKLHLLSKERSYPILALFLETITRAVKEEQRRLIRTERDSIPAFESILDLTDHVVELRKTSLGGAVERVLVLAFQLGSFIAYLHQLLSSKVLMHTRYHEAHPLEYNFQSSDTFLIARGPGMLSAAAIALCPNVSMVPSIAGDIAKVAFRFGLVVDQVCRSLEISPDEINAAGAWIYCVYGVDPSEAEEAVALFNAEKEYAETSAASVFNDDGKSVSIADIPTATHTAEDMMSAIMNLPLGSSPAKDAKSSKVAVRLALVTAYEALENSGYVHGRGIHARRVGTFYGQASDDYREVNSGQEVGTYFIPGGCRAFGPGRINYFFKFWGPSFSVDTACSSSLAAIQAACTSLWSGDVDMAITGGMN…
AcitPKS2	ACTCTG_439	3257	9987	>AcitPKS2 MTEIPQNRWNIDGFYKEHGHRPGTVKNRGGHFLADDPARFDAPFFSVQPAEAECMDPQQRLLLETSYHALENAGIPMKAAMGTRTSVHVGCLLQEYSQISQRDSQMPGDYRIVGSSGLAMLANRLSWFYDFSGPSMTVDTACSGGLVAFHLACQELSAGSVDMSLVCGNNLCLLPDSTALLSSLNMMSKDSVCYSFDERASGYARGEGFGVLILKRLDTAIADGDTIRGVVRSTGCGQDGNTPSITSPSQSAQERLIRETYARAGLDLGDTRYFEAHGTGTPVGDPCEAAAISNVFSCRTPEDPIFVGALKSNMGHPEGASGIAGVIKTLLVLEKGIIPPNVYPERISPAVAAAGPNLKFPLVPAIWPTDGIRRASVNSFGYGGTNAHV…
AcitPKS3	ACTCTG_476	430	8689	>AcitPKS3 MEPIAIVGLAFKLPQDVEDEASFWQILEQGQSVMTEWPKSRVDVNAFARSPEASLNTVLVAGSSLMLDPEYSLYLSNMNMLSPDGICHSFDDRANGYSRGEGVIVLILKKLSTAISDGDNIRAVIRGTGSNQDGRTPGITQPSSVSQENLIRHTYRTCNLGFESTRYIEAHGTGTQIGDAMEMRALGAVFRTARSPRAPLFVGSVKTNIGHLEGGSGLAGIAKSILILEKGFIPPNALFERLNTKVNAKRNNIEVPMSCIRWPGEGLRRISVNSFGFGGSNAHAILDDAYHALETLSLRDSLRSIETPRVALPATSNGHHQDGVKVMGSVSEEKSDGPTLGMDNGARADGAASPSTHVVALTTTNGLSAILSETETKSTQGSEKKTDGN…
AcitPKS4	ACTCTG_606	10930	17468	>AcitPKS4 MNVLIFGDQTADQYPLLRKACTWKNNSTLTTFLDRVSQVVREEVQKLPRTQRDQIPNFLTTWDLIEAYYAKGLKIPQLESCMVTIAQLAHFIGYYAENPSDLQNPANTRVVGLCTGLLAGSVVASARSLSELLPLATEAVRIAFRTGTVVGAAKEAVEQASAPKETWSTIVTNMTEKAAKDAIAAFHEEQQTPTLAQAYISAVSTMALTISGPPATTKRLLQGDAFKGCARVAIPVPADIDQILDKDAIRHLQQFRPLSLVHSATTGKCHTATSTLDLIRSALTEILVEPVRWDNLLTEVVSQVTATSSQDCSVSAIGVTTITNSLVSALRNGGQSSVTARDHTTWVAAEHDSRGRTQNDKIAIVGMSGRFPGAANPDALWDLLEKGLD…
AcitPKS5	ACTCTG_660	25181	33417	>AcitPKS5 MGVNSIRNRESDVSIVGASNAILNQDFFIAISNLGLLHEDGQCYSMDHRWGGYGRGEGMAVLVLKKFSAAVKDGDHIHAVIRESAVNQDGRTGTITSPSKDAQRSLIQQCYSRAGIDLASTGYVEAHLTGTGGDAIEAEALARTFGKSREACDPVWVGSVKSNIGHTEPVSGLAAVIKAALILRHKQIPANVTFEKANPNIPLQDWKLRVPTSLTPWPRDKPLRISVNNFGYGGTNAHLILDAPPGPDIPHKHASSNGNGESVNGNAGNGVDHRPHRSTEAPSLVYILSTRDEAGTVKRSKDLAKYMRNALHSGEAPSPDDLAYTLSERRSRLPWIIAVKARSLEQLAEILEDPRRQPIRASSSPVRIGYVFNGQGAQWYAMGRELMST…
AcitPKS6	ACTCTG_847	16638	24283	>AcitPKS6 MNKPVAIIGIAFRGPGDARDPEAFYRMLVEGRNARTKIPKDRYNVDAFYHPDAERLGSIQQSMLPMLIAHRDRHAHFLQQDFKVFDAPFFSITPKEAKAMDPTHRILLEATYEGFENAGLSLEKVSGTQTSCYIGTFTADFPNLQARDNEGPSIYHATGMLSWFYNLRGPSLTVDTACSSSLTAFHLACQSIRTGEAEMSVVGGANLMFGPDMSILLGAAKILSPEGKSKMWDANANGFARGEGFGVTILKPLDAALRDGDNIRAVVLATAANEDGHTPGISLPNSEAQQELIRRAYQMAGVDPAETGYVEAHGTGTQAGDPLEARAILNTVGSVEGRRSDLYVGSVKTNIGHLEGAAGVAGIIKAALIVERGMIPPNLWFEKLNPEID…
AcitPKS-NRPS7	ACTCTG_854	2906	15578	>AcitPKS-NRPS7 MSNSEPIAIVGSACRFPGDSDTPSKLWQLIKSPRDLLRQVPEERFDAEAFYHPDSKHHGTTNAIKSYFLDEDPALFDNGFFNIPQSEAEAVDPQQRLLMETVYDSLCAAGQTIEELRGSSTAVYVGLMCDDWAGILAQDPDVLPQYGATGMARSIMSNRISYFFDWHGPSMTIDTACSSSLVAVHQAIQTLRSGESQVAIAAGANLILTPGMYIAESKLSMLSPSGRSRMWDKDVDGYARGEGIAAVVLKPLSAAIRDNDHIECLIRGTGVNQDGRTNGITMPSATAQAALIRDTYARAGLDVNKPEDRPQFFHAHGTGTAAGDPQEAEAISKAFYSTNDCDETLYVGSIKTVIGHTEGTAGLASLISTSLALQHKVIPPNMHF…
AcitPKS8	ACTCTG_1046	14886	21383	>AcitPKS8 MSSHGMSDSCFKGFQCDDHHTDEVQLDPTSPSDIAIVGLSCRTAGGIDNLDTLWDFLLQKKHASGEIPPNRWEPWRRRSAHDAQIVGSITRKGYFLDDVEGFDAAFFGISHKEAEHMDPHQRLGLELAYEALQDAGIQTDRLAGSDTAVYIGVDSDDYSRTVMDDLPAIEAWSGIGTAHHGVSNRISYHFDLRGPSTAVDAACASSLVALHLARQAIMSGESTVAICGGVNVICAPGITHMLQKAGALTTEGVCRSFDAAASGYARGEGGAIIVLKRLSAAQEDNDNILAVLKSSASAQDGKTKGIMAPNGAAQADVARQALRRAGDIDPHTVNYVEAHATSTPLGDPTEIKAMAEVYGAGRSRKDPCYLGSIKPNVGHLEAAAGAISV…
AcitPKS9	ACTCTG_1182	4572	11793	>AcitPKS9 MNGESRDNGRRDGKGQPVVPAEPIAIVGTAMRLPGDATNPSKLWQLLRNPPSDLSRRPPSERFSSAGFFHEDPEHHGTSNSEQSYFLREDIRAFDAAFFSIAPREAEAIDPQHRLLLEVVYEALEAAGIPLEKTQGSDTAVYVGQMSNDYWDHLLRDLDSIPKYMATGTARSVTANRLSYFFDWHGPSMTIDTACSSSMVALHEAVQVLRSGRAGMAVAAGCHLVLGPESYVIESKLRMISPTGTCKMWDAGADGYTRAEGCAALILKTLSSALRDGDPIAALIRETGVNQDGRTRGITMPSAEAQAALIRETYLRTGLDPTNPKDQPQFFEAHGTGTQAGDPIEAEAIHLAFFNDCVAHKGTRERKEHEKLLVGSIKTVVGHLEATAG…
AcitPKS10	ACTCTG_1361	32194	40055	>AcitPKS10 MATDRTTPIAIIGMNMKFPGDAVSAQAFWELLMSARNLSKEIPSDRFNIDAFYHPDPNRLDSSILAGESAMSLVCGANTFITPESQALALSNGGFLSVDGKSYSFDEKANGYARGEGFGFVLLKPLEAAIRDKDVIRAVIRATGANQDGRTPSITQPSQQAQLDLLRDTYRVAGLDVADTDYVEAHGTGTPVGDPIEAAAIGEAFRDGRKSDRPLYVGSVKSNIGHLEGASGMAGVIKAVLALEKAVIPPIAMFEKTNPAIDTEYLQLAFPKEPVPWPQTEIRRASVSSFGYGGSNAHVILDDACNYLRSHGLKGLHQSIGEPTATNGHTNGYNNGHTNGHTNGHTNGNGALPSATPYAIIPFSAADSDGTTRQAATLQDFLLSRDTP…
AcitPKS11	ACTCTG_2138	9603	18479	>AcitPKS11 MSPNTPMNEPIAIIGSGCRFAGGASSPSKLWDLLRDPKDIRSNITDKRFNAEGFYHPDGTHHGHMNVMQSYLLDEDTRVFDAEFFGINPVEARAMDPQQRLLLEVVYESIESAGLSLDRMRGSDTAVFAGLMCGDYEAMMLRDLDQAPTHFATGTSRAVMSNRVSYFFDWRGPSVTIDTACSSSLVAVHQAIQTLRSGDSHTAVACGSNLIFGPEILSRMWDKDANGYARGEGVTAVVLKTLSQALADNDRIEAVVRETGVNSDGATPGITMPSANAQRDLIHSVYKKAGLNPLSAEDRPQFIEAHGTGTPAGDPIEAEALSIAFFSNTEKSSSPINTGSIKTVIGHTEGSAGIAALLKVTQAMQNSTIPPNLWFQQLNPKLEPFYGN…
AcitPKS12	ACTCTG_2183	47369	54187	>AcitPKS12 MRSQSSHFAPSVAFFCPQSKAPTEAYLEQLQRYIVETPLLQPFAEAITSLRDTWNKLCKGHADIANLKSGERHVVSLERWITNGIAGPVSSSMSGILALPLLVVIQICQYFQLLELHKLTHEQMLSSLRNGGGAQGYCGGLPTAFAISCAKDEEDVVRLATKALRLAFAVGAFGELGDDESIEGATTIAVRLRASQQGEELVEGIPGLLAAGTSTCEEIRHDRVPMHESFRALQNEKWKPKWFGNFIDGADEFDWAFFRSNAKEAASMDPQQRILLELTFQALDSAGYLRRHVRENGDRVGCFIGASFIEYTDNTGAHAPTAYTATGTIRAFLCGRLSYHYGWTGPAEVIDTACSSSLVAINRACQSIWSGECPMAVAGGVNIISGVH…
AcitNRPS1	ACTCTG_588	9497	14645	>AcitNRPS1 MIQENDANQRLSILNERPSILSGPDLLHELVRPFDHDATAIDFLEHGSKRRKFSYRNLHLLSDVLAGRITERLSKLESVSPIIPVFLPQSPELYIVLLAVLKAGKAFCPLNLDTPIERLKFILDDISPDLFITFSTLDERIRTAVNVEVVLVDKELCDREDRLSIELPRSSTRDLAYVLYTSGSTGKPKAVSVSHHAVTQSLLAHDRHIPDFARFLQFAAPTFDVSIFEIFFPWFRGKTLIGSTRAQMLDDLPGTINSLEIDAAELTPTVVSNLLQGRASVPGLKLLLTIGEMLTQHVIAEYGGDETKESRPLDTVSAFIIAPPTGDLTSIGVEILRTGEVGELAVGGPQVAEEYLNRPDLTSASFIEHQEYGRLYRTGDRARINDHG…
AcitNRPS2	ACTCTG_588	16012	25769	>AcitNRPS2 MAATYPERVALDFLLPNGEKTTWSFKALNENANSIAHTLIEANLRPDDIVPVHIQKSPQFYASILGVLKAGAAFAPVHPSLPEARRKVMLQELKPKLVLCSDNSMLSKNLTEAIVVNVQAVPPTPNSNPAISSLNDSNLAYCLFTSGSTGVPKAVSMEHRAPIQTILSSKSRIPWSSSSRLLQYAAVTFDMCYYDCLLAWTFGFTLCTAGQDDLLNDLPKVINSLQVDLLDLTPSVAVSIKRVDIPSVKWLYCIGEAMSPAVVKEWGSACVNSYGPTEAAFCTTISPTSSDGKTSIIGKPFQTTSFAIFSSQGDSPLPMLSTGELYIGGAQLARGYFGKPDLTSERFVTRYGQRYYKSGDMVRMLSDGNFEFVGRTDDQVKIRGLRVE…
AcitNRPS3	ACTCTG_1005	1376	17450	>AcitNRPS3 MQAYHVVRKTKWTMEEASRSVKRRLLYEEQAIARPNACAIHAWDGNMTYEQLNQHSTRLASYLVTQGIGTEVMVPLCFEKSIWAIVAMLAVLKAGAAFVPLDPMHPRARHEEIFKQTNAKLVLTSVQHAAPWPNSGLQFLAIDKTFVDQLPWETKIRSKVKPIDAVYVMFTSGSTGVPKGVVLEHRAIATSCLAHGMEMKLGSDSRALQFAAYTFDICIAEIFTTLIFGGCVCVPSEDDRRNALSEVINNNNINWAQLTPTVARLLDPSTVPSLRVLVLGGERVDEADWKRWGDDIVKVNVYGPTECSIWCTSYSNTDRDFRSGTIGTSMASFSWVTDPEDHNKLVPFGTIGELLIEGPILARGYLNDISKTEAVFVDGPLWLRQGNR…
AcitNRPS4	ACTCTG_1849	31772	54092	>AcitNRPS4 MSSTISNVEESLQAIWAHVLNLPHVPLDQSFLSIGGDSISAMQVVGQCRKEGMSLGVQEVLRSKSITQLSAAVKEVGNSAYDHEEYFDEDFDLSPIQSLFFKRPNTNGHFNQSFYLRVARKTDAGDFQSAVQQLVTRHSMLRARFTQSPEHGWQQRLTNDIEGSYRFRHLAVTSQAQIDTQIADSQQCFDHVTGPLFAADFFDFGEEQYAFLTGHHLVVDLVTWRLLLEELEEILKGGQLLAPALPFQKWAELQRDHAESLELDEVFPAVDVPPMDFTYWGIQHQDNTSAFLTNCHTAYKTEPVEVLLASLIQSWSHVFTDRPVPAIFNEGHGREPWDSDIDITRTVGWFTALSPILVSPSKDPTDTVRKIKDFKRRIPGNGRPYFAR…
AcitNRPS5	ACTCTG_2183	41931	45423	>AcitNRPS5 MVLECFTTTKTSPSDHPSVLRTTRHLRITLDNITADEIVPICFDKSIWLVVCMMAVSKAGMARVLNFASQAFAASVVTTLKTLCNGGLLVLPPERERMGGIANFITRKEITRTFLTPTLLNLLNPDEVSCLQFLTVGGEPVTQRLIDIWAPRLSLVEAIGMTEGVGIANAIDISGKKCRARQFMTGCAWIVDQDDANILAPIGETGELLFEGSALCQGYRNDPEANAKAFIVGPPTWAEKRGAERPRTLFRTGDLAKYVEDGVVQIVGRKDTRVKLHGQRFELGEVEKSMLDCLPPGVTVAAEIVEPMSGTGPMLVAFIHGLSADFPNEVKQLREKLATTLPDHMVPRGFVELKERPLNPSGKLDRKLLRKQAADMQLIELVKHTGSL…
AcitNRPS6	ACTCTG_956	106413	111866	>AcitNRPS6 SHFSGAPDEHIAKKVQSNGASTKNGNHEALNTNSHSSKTNEARAKIPNNLTPDALLDTVLAAWAALMHRYQRDVFHQFSWGVVNANGRATQTINTADLNLTSHKTAASLRSQISNVRSKEYDAHNATLFLNDGSTHESSLIHLYDKTDLNQWTFEVSLDREGDSLHAISRWQTNTMSRHQAVSELHFFVSILDTLFSDPDCLLSAFGNVSEEELDE-----LWSWNSPLQPELRFCMHEKVSEQAALHPEKIAIDAWDGTLTYRQVEDYSTDLAQTLRLLDDSPNQIIPVLFEKSRWTSVAVLAVMKAGACFALLDPAQPEGRLRAVVQQVNAKLFVSSKAQATLAARVAPAATIIPISASKFDKVYSPCAAQQPKTTLPPVSPDQPL…
AcitNRPS7	ACTCTG_439	3727	9984	>AcitNRPS7 LRWARRFS-PSMSGAFSWECRYGMSFFYLL-HDTSND*RL*SLVCGNNLCLLPDSTALLSSLNMMSKDSVCYSFDERASGYARGEGFGVLILKRLDTAIADGDTIRGVVRSTGCGQDGNTPSITSPSQSAQERLIRETYARAGLDLGDTRYFEAHGTGTPVGDPCEAAAISNVFSCRTPEDPIFVGALKSNMGHPEGASGIAGVIKTLLVLEKGIIPPNVYPERISPAVAAAGPNLKFPLVPAIWPTDGIRRASVNSFGYGGTNAHVVLDDALSFLRDHGLSGQHCTEVLDGSKGAAEPATYDGLAINSEDDSYSTGTNAYSQSFADDTPPDIMDDDETAPKLFVLSAFDERAVQRSISTFEKWLCNHANDENDHRILNDVAYTLAEK…
AcitNRPS-PKS8	ACTCTG_897	17335		>AcitNRPS-PKS8 MSLEPMPFLSGPVASNAGPHEHRDPPSDIVSVIPLSKVQQALWLDYLVRPHVSHYHLRLEIDVSYLNPSLEKILQVIQTLGNSHQMLRTTFHLDGDNQVNRPFMAVHSQDTSVQRFEIINDEARLSSSLLRGFNLSAEFPVRWVIHHSVMFEAGNLQTKCKLFAIGHHIAVDGFSLSILSKEILQLLDVQTQQPAAEQSGLSYGEYVQRQQDAYLRSVSGRAAKEFWLSQVMHTSPFSWRVAPPVKTTADYRRMHTWAFFPNEQLQKWSELYKTSWFRVASTVVSLVTDGNAEPAPHHDRALFVAFGARPKEFQNCVSHMANTMPVKVPLARLLQNNATFLEAVKAFGKNLSIAKKHEMYPFLSLIEEARKKMDERQLNFKVAV…
	ACTCTG_1517	2	631

## Sheet: Alternaria crassa
SM prediction on Alternaria crassa (BMP0172) genome
notation	scaffold	start	end	sequence
AcraPKS1	ACRCTG_158	34742	42598	>AcraPKS1 MAADKTTPIAIIGMNMKFPGDAVSAQAFWDLLVSARNVSKEIPSDRFNIDAFYHPDPNRLDSLRIRHAHFMEEDPRSFDAPFFNMSYAEASVLDPQQRGLLEGAYRTFENAGIPMETLSRSPTSVYCASFSRDGETITGRDFAAQSRYHATANGSSMLSNRVSHFFDLAGPSLTVDTACSSGLYALHLGAQSILAGESTMSLVCGANTFITPESQALALSNGGFLSVDGKSYSFDEKANGYARGEGFGFVLLKPLDAAVRDNNIIRAVIRATGANQDGRTPSITQPSQQAQLDLLRDTYRVAGLNVADTTYVEAHGTGTPVGDPIEAAAIGEAFRKGRKSDSPLYVGSVKSNIGHLEGASGMAGVIKAVLALEKAVIPPIAMFEKTNPA…
AcraPKS2	ACRCTG_1251	3436	10957	>AcraPKS2 MSAAQIAKVDPQHRVLLETTYEALENAGEINFRGKKVGVYVGMFADDFVEMQAKDSEPHEFLSLTGHLDLFGSNRISHEFDWSGPSMTIKTGCSAALVCLDQAFKALNAGDCDAAIVGGANLILSPALSGALGGQGVNSADGRCRSFDAKATGYGRGEAVSSLLVKRLDDALKDGNPIRAIVRSTACNDDGKTPGITQPNTDAHEALIRAAYRTAGIPEEEFHKTGFFECHGTGTAVGDPIEVGAVARVFGKDGMVIGSNAADEVFTEELRKPKVRSRISKAEFSQPLCTVIQIALVDLFHTWGIKPDAVVGHSSGEIAAAYAADGLTKKEAVLAAYFRGLITGKKLADGAMAAVGLGPNHVRNLLKPGVVVACENSPSSTTISGDRVA…
AcraPKS3	ACRCTG_1311	6008	12361	>AcraPKS3 MPSSESQAQLMLDTYAKCGLNLAHESDRPQYFEAHGTGTQAGDLHALAIEARAIQSVFFPEGTNGQLLVGSIKTVIGHTEGTAGVAGVLKASLAVQHSRIPANLHFKNLNPTVQPYYANLKVPTETTPWPAIPKGTPRRVSINSFGFGGTNAHAIVESWDGTGSTKSGLALTTSAQDAGPFVLSASSATSLSANASSLANYLRANPDTDLTRLAYTLFRKSDFPFRAAFSATSTEQLAEKLEIAKDILNRSSRTATMPEGVSLPRILGVFTGQGAQWATMGKGLYEVSSLFRKAIDQMQQSLNSLPAKDRPNWTLVDQINALKETSRVSEAIVAQPLCTALQVALVDMLCAAGVEFSAVVGHSSGEIGAAYAAGYLDATDAIRIAYYRG…
AcraPKS4	ACRCTG_2029	6699	12783	>AcraPKS4 MSYLGSRFLRERKVPDKNKHFITASNHGLQFSNCSDAFQPHPKYILLTISQSIAQEQSNLKVAYLETIDFAKLPAHEEHEVAKLMSACTTAGFFYVDLQGQSSRGLLEDEDSMYEVMEEFFNQPLDTKIQDNRGTHKHGDDINRLYRVLHRRTAQLSCPQLAHFITLCNQVITEKIAKLPKQWQENVPDFVNVLSLVNDTAAASVSLNIADLAVAGAHIVRASFRLGIHVYNVSEQLEAPDTDGNPWAFVIPGLTAEVVQAELDRYNRDTANPTFSHIFISASDKASVSVSGPPSRLRHCLKSCDVLRYSNFMPLPVRHGLCHAPHIYSAVDVQAIIEDILDDDHTRIAGLKTSLPLLSSSTGHPYPAKDFRSLIDQILAELLMNKIHI…
AcraPKS5	ACRCTG_2148	610	8305	>AcraPKS5 MSKPAVPIAIIGMSCHFAGGATDPEKLWELCAEGRTGWSEIPDDRFNIDGHYHPRPDNLNTTNVKGACFLDEDIGNFDATFFNLPAETAACLDPQFRLMLEGTYEAFENAGLTMDQVFGSNTSVYAGSFFKDYHDSGLRDVTTLPRFFLVGRLDDAIRDGDPIHQAAQIELMRRVYKKAGLDPKDTGYFEAHGTGTPTGDPLEVGAIGAVFKDSKSAANPLPIGSIKPNVGHTECASGLASIVKVVKAIEKGLIPPAANLKTINPKLKLGEWNLKIPRTTEPWNSTLRRASVNNFGYGGANSHVILENYTPTYSTSVPTSSLPSRVYLLSAKDEHAAETMVSNLRDHLIDVPDSLSYQNDLSYTLGERRSAFPWVAAISASSISELIRL…
AcraPKS6	ACRCTG_2148	9643	16238	>AcraPKS6 MVDQQNLRDPRGPSKAFSVAWKRVDSRENRKELDCILEKMQDHTLENAGFVFTELGLSGRFHNKLDYQDDFESIIEFCDKDPAFRFPTSALRIPTRIQGDIMLKDQMSLHRSALQSILLHRCEWYDTMSELKSSYPSDHTCFVSFGERCIPSSLLRDFSGRTTFFDDNTSPVLRVNPNDVAVIGMSINVAGASSANEFWDLLASGKSQHQVVSEDKFTFETTFRENDSSKKWYGNFIDGVEDFDHKFFKKTPRESTGMDPQQRLLLQCAYQAVEMSGYFNEDKKANLEAQDKDSKNIGCYFGMCGNDYTTNTSHHAPNAFTATGTLRSFVAGKLSHYFGWLGPAMTIDTACSASAVAIHTACRAILSGEITAALAGGTNTISEPGVYQN…
AcraPKS7	ACRCTG_2961	119468	126198	>AcraPKS7 MTEIPKNRWNIDGFYKEHGHRPGTVKNRGGHFLADDPARFDAPFFSIQPAEAECMDPQQRLLLETSYHALENAGIPMQAAMGTRTSVHVGCLLQEYSQISQRDAQMPGDYRIVGSSGLAMLANRLSWFYDFSGPSMTVDTACSGGLVAFHLACQELSAGTVDMSLVCGNNLCLLPDSTALLSSLNMMSKDSVCYSFDERASGYARGEGFGVLILKRLSTAIADGDTIRGVVRSTGCGQDGNTPSITSPSQSAQERLVRETYARAGLDLRHTRYFEAHGTGTPVGDPCEAAAISNVFSCRTPEDPIFVGALKSNMGHPEGASGIAGVIKTLLVLEKGIIPPNVYPERINPAVAAAGPNLKFPLVPATWPTSGIRRASVNSFGYGGTNAHV…
AcraPKS8	ACRCTG_4161	129090	136228	>AcraPKS8 MSPNADLDGIAIVGMGCRFPGADSIEEYWDLLHAGRSMVTEPPKGRFPSHEHGRSTDKSVFFGNYINDIESFDNRFFKKSGREAASMDPQQRLLLEVAYQALESAGFFGPREQDLDVGCFVGVCASDYNDNVASHPPNAFSTLGTLRAFLTGRISHFFGLSGPSITYDTACSSSAVAIDAACKAIAHGDCTSALAGGVSILTSPNFFQNLAAASFLSPTGPTKSFDARADGYCRGEGVGLVVLKKLSQAVQDGDHVFGTILATSVKQSSNKVPITVPYSPSHTALYRQVLSMAGVAAEDVTYLEAHGTGTPIGDVIEFDALKATFASKRRQQPLYVGSVKSNIGHTESTSGAASLIKTLLMMQKRQIPGQANYSTPNTKIDLSEGQFVI…
AcraPKS9	ACRCTG_5643	67119	73715	>AcraPKS9 MNVLIFGDQTADQYPLLRKACTWKNNSTLTTFLDRVSQVVREEVQKLPRTQRDQIPNFLTTWDLVEAYYAKGLKIPQLESCMVTIAQLAHYIGYYAENPSDLQNPANTRVVGLCTGLLAGSVVASARSLSELLPLATEAVRIAFRTGTVVGAAKDAVEQASAPKETWSTIVTNMSEKAAKDAIAAFHQEQRTPTLAQAYISAVSTMALTISGPPATTKRLLEGDAFKGCARVAIPVYAPYHAAHFYGQADIDQILDKDAIRHLQQFRPLSLVHSASSGKCHTATSTLDLVRAALTEMLVEPVRWDNLLTEVVSQITATSSQDCSVSAIGVTTITNSLVSALRNGGQSSVTARDHTTWVTAEHDSRGRTQNDKIAIVGMSGRFPGAATPD…
AcraPKS10	ACRCTG_6257	13452	20611	>AcraPKS10 MRSQSSHFRPSVAFFCPQSKAPTEVYLEQLQKYIAETPLLQPFAEAITSLKDTWGTLCEGHADIAKLQSGERHVASLERWITDGIAGPVSSSMSGILALPLLVVIQICQYFQLLELHDLTHEQMLASLRNGGGAQGYCGGLPTAFAISCAKDEEDVVRLATKALRLAFAVGAFGELGDDESIEGATTIAVRLRASQQGEELVDGIPGLRVPVRSNLTGKLLDNCSLTHEAINTILASRCEWYRLLKEVAEDLAGSGTEAHTFALFGIGDPVSLMPFHNARLRVSKMEAHTAIQEARPDDAIAVTGVACRLPRANDLEELWQLLAAGTSTCEEIRHDRVPMHESFRALQNDKWKPMWFGNFIDGADEFDWAFFRSNAKEAASMDPQQRI…
AcraPKS11hybrid)	ACRCTG_7077	11579	22605	>AcraPKS11hybrid) MHSPDEPVAIIGSACRFPGSSNSSDKLWELLKQPRDTLRAFDPDRLNLARFYHANGETHGSTDVQSKCHLLEEDTRLFDANFFAINPVEAAGMDPQQRLLLETTYEACEDGGVTLEHLKGSLTSVHVGVMSNDYATIQYRDTETLPKYTATGPSVTLDTACSSSLVALHYAVQALRNGDSTMAIVGGTNLILDPSPFIAESKLHMLSPDSRSRMWDKTANGYARGEGIAALLLKPLSAAQRDGDAISAVIRGTGVNSDGASPAVIGHLEGCAGLAGVMKVLLALKHRSIPPNVHFSELNPKIAPYYGPGALVVPTTLLPWPQPRPGSPMRASINSFGFGGTNAHAILESRPESGSVQAQDQSPTPSGVLGPLLFSANSGPA…
AcraPKS12	ACRCTG_7134	31196	39035	>AcraPKS12 MNKPVAIIGIAFRGPGDARDPEAFYRMLVEGRNARTEIPKDRYNVDAFYHPDSERLGNFKVFDAPFFSITPKEAKAMDPTHRILLEAAYEGFENAGLSLDKVSGTQTSCYIGTFTADFPNLQARDNEGPSIYHATGMSASLASNRLSWFYNLRGPSLTVDTACSSSLTAFHLACQSIRTGEAEMSVVGGANLMFGPDMSILLGAAKILSPEGKSKMWDASANGFARGEGFGVTILKPLDAALRDGDNIRAVVLATAANEDGHTPGISLPNSEAQQELIRRAYQMAGVDPAETAYVEAHGTGTQAGDSLEARAILKTIGSVEGRKSDLYVGSVKTNIGHLEGAAGVAGIIKAALTVERGMIPPNLCFVPVTSWPERSAYDGTTSSQSEQ…
AcraPKS13	ACRCTG_7346	10526	14720	>AcraPKS13 MTIDTACSSSLVAVNQAVQALRSGRCRMAVAAGSNLIMAPEQFIAESKLNMLSPGGRSRMWDCKADGYARGEGVAAVVLKTLSAALADGDEIDCLIREVGVNQDGRTTGITMPSAEAQRKLIVDTYRRVNLDPCHDRPQFFEAHGTASERALRNMLKGYVSFLKSASGQSLDLANVNYTLHSRRSVLPVKATFAAFSASTLVDQMQAALESDSDVGIRTTYSSSSRKKVLGIFTGQGAQWPGMGRALALESEFVRRRLRDFDIVLQDELPVADRPKWSLEREMTTDAASSRVDRTEYSQPLCTALQLVLVDLLHRAGVSFDAVIGHSSGEIAASYAAGYIKWEDAIKIAYYRGFHVSKSRGGANTPVGAMLAVGTTKDDAEELCDMPE…
AcraPKS14	ACRCTG_11419	12721	17676	>AcraPKS14 MDPHQRLGLELAYEALQNAGIQTDRLAGSDTAVYIGVDSDDYSRMVMEDLPAIEAWSGIGTAHHGVSNRISYHFDLKGPSAAVDAACASSLVALHLARQAIVAGESTVAICGGVNVICAPGITHMLQKAGALTEKGVCRSFDATADGYSRGEGGAIIVLKRLSAAQEDNDNILAVLKSSASAQDGKTRNIMAPNGAAQADVARQALRRAGNIDPRTVDYVEAHATATRLGDPTEIKAMAEVYGAGRSREKPCYLGSIKPNVGHLEAAAGAISVVKTVLSVQKGVIAPQALLETPNTHIDWESSGLEVVREAKVWPGDGVRRAAVCSYGYGGSVCHAIIEQAPPKRVRKSASHDKATVLLTLSARQRDRLLVYATSLAHWLSIHEESED…
AcraPKS15	ACRCTG_12040	13482	19174	>AcraPKS15 MIRAKVLYFSGEIPQGDPEGDQRDLFRKLHLISKERSYPILALFLETITEAVKKERHRLARAQRDLIPTFESILDLTDHVVELRKTSLGGAVERVLVLAFQLGSFIAYHEAHPLEYNFQPSDTFLIARGPGMLSAAAVALCPSVSMIPSIAGDITRVAFRFGVVVDQVCRSLEVSPDEINAAGAWIYCVYGVDPSAAQEAVARFNVEKAYAETSVASVFNDDGKSVSIGGPPSTLKTLFAECEFFKHTRNVPMKKVQGMWHTGKVYGVEHVQQIVPDIDGKHRLHLPLFSPVTGQPLEAANAKELLEQIMEEMLTQRIRWDRTIQNVTERLKQALPDCTQLLAIQPSQYVESLLAQWKADIPTATHTTEDMMSAIMNLPLGSSPAKDA…
AcraPKS16	ACRCTG_5112	2366	11388	>AcraPKS16 MPHQSTNGINGINGFHDSNGANGVHGSNGHHTNDVHHTTPEDTSNSIAVVRISCKFGGAASSLDGLWHTLANGES--------RFDISKTYHPDPLRTDSVSIDRRSQSESYQLIDCRL*VKGGFFIEEDLTKFDAPFLNLTAEAAKAMDPQLRLLLEGVYQATENGKLAIAFPTCCLARANGIPAGIPTEKLSGSNTSVLSASFGRDYTEMLMKDADALPTSLVTGNGPAMFANRISHLYNLREPSVTVDTGCSGGLVALHMGVNSIRNQESDVSVVGASNAIINQDFLIAISNLGLLHEDGKCYSMDHRWGGYGRGEGMAVLVLKKLSAAVRDGDHIHAVIRESAVNQDGRTGTITSPSMDAQRSLIQQCYSR--IDLASTGYVEA…
AcraNRPS1	ACRCTG_297	47405	52817	>AcraNRPS1 MKAGACFALLDPAQPEGRLRAVVQQVNAKLFVSSKDQATLAARVAPAATIIPISASKFDKVYSPCAAQQPKTTLPPVSPDQPLYIQFTSGSTGLPKGCILTHSQYTSGAMPRAEAVGYRSHSRVLDFASYAFDVCIDSMLCTLSHGATLCTPSDERRMNDMSGAMRDMHVTFAGMTPSVARTLDVDILDHLDSIALGGEGVSTSDAMSWGQRTRVVNAYGPSETTVGATINDNVAAKPYITMGKRKGCAIWLTEPDDHNKLVPPGAVGELLIEGPIVGNGYLNNPAKTKEVFIEDPEFLVKGSKSYPGRHGRIYKTGDLVRFDPDGNGEPIFVGRQDQQVKLRGQRIELAEIEFNMQKHLPADTQLAVEVIKPNGGGAQTLVAFLVEQ…
AcraNRPS2	ACRCTG_632	2754	18697	>AcraNRPS2 MSETLLSAFNGLGVERIWERNRETLPVVNRCVHSLFEEQVKARPDACAVYAWDGEMTYEQLDQQSTRLAGYLASQGIEPEVMVPLCFEKSIWAVVAMLAVLKAGAAFVPLDPIHPSARHEQIFEQTNAKLVLTSKQYTPLWPRATVQVLAIDSTFIDRLPCEAEFRSKAGPSNAVYVMFTSGSTGVPKGVVLEHCAIATSCLAHGKAMRLGPDTRALQFAAYTFDICIAEIFTVLIFGGCVCVPSDDDRRGALSEVINNSRVNWAQLTPTVARLLDPRTVPSLKVLILGGERVDDADWKRWGDDVVKVNVYGPTECSIWCTSYCNTGRGFRSGTIGTSMASLSWVVDQDDHNTLVPFGSIGELLIEGPILARGYLNDTAKTDAFFIHD…
AcraNRPS3	ACRCTG_2638	26533	36449	>AcraNRPS3 METYEACLSSLVASPNATAVDMTKLSVHLRAVSNINYERFETETALLHSGFELMAASYPERVALDFLLSDNKKTTWSFKTLNENANSIAHTLIEAKIGPEDIVPVHIHKSPQFYASILGVLKAGAAFAPVHPSLPEARRKVMLQELKPKLVLCSEDSMLPKNLTKATIVNVQAIPPALHSNPVIPGLGDSNLAYCLFTSGSTGVPKAVSMEHRAPIQTVLSSKSRVPWTSSSRLLQYAAVTFDMCYYDCFLAWTFGFTLCTAEQNDLLNDLPKVINSLQANLLDLTPSVAVSIKRADVPSVKWLYCIGESMSPAIVQEWGCACVNSYGPTEAAFCTTISPMSSDAKTSVIGKPFPTTSFAIFPSQGVSPLPVLSTGELYIGGAQVARG…
AcraNRPS4	ACRCTG_5094	27297	49758	>AcraNRPS4 MSSTVSNVEESLQAIWAHVLNLPHVPLDQSFLSIGGDSISAMQVVGQCRKEGMSLGVQEVLRSKSITQLSTAVKEVGNSAYDHEEYFDEDFELSPIQSLFFKRPNTNGHFNQSFYLRVARKTDAGDFQSAVQQLVTRHSMLRARFTHSPEHGWQQHLTNDIDGSYRFRHLTVTSQAQIDNQIADSQQCFDHMAGPLFAADFFDFGEEQYAFLTGHHLVVDLVTWRLLLEELEEILKGGQLLAPALPFQKWAELQRDHAESLELDDVLPAVDVPPMDFAYWGIQHQDNTYGNASHASFELDKDLSVAFLTNCHTAYRTEPVEVLLASLIQSWSHVFTDRPVPAIFNEGHGREPWDSDIDITRTVGWFTARRSAMLGLEYANSTPVSPIL…
AcraNRPS5	ACRCTG_6257	22458	25700	>AcraNRPS5 MAVSKAGMAYSTLDPANPTERLHACLSTISPRVMLVEERFKQRFSEENGMQLVANVPDICSAGSELQTNDGADLPVHLPDDLAYVCFTSGSTGLPKVVQHTQSSAVSNVVHGRGYGTNSRVLNFASPAFAASVVTTLKTLCNGGVLVLPPERERMGGIANFITRKGVTTTFLTPTLLNLLKPEEVSCLQLLIVGGEPVPQRLINIWAPRLALMDAIGMTEGVGIANAIDVSGKKCRARQFMTGCAWIVDQDDANTLAPIGETGELLFEGPALCQGYRNDPEANAMAFIVGPPTWAEKRGEERPRRLFRTGDLAKYVEDGVVQIVGRKDTRVKLHGQRFEIGEVEKSMLDRLPLSVTAAAEIVEPTSGTGPMLVAFIHGLSADFSSEVR…
AcraNRPS6	ACRCTG_1108	792	17933	>AcraNRPS6 MEKSLWTVVAMLAVLNAGAAYVPLSPTAPIARLQFQLADARATLVLTSPKHAHLLDGHVAQLVVSPALWDALPVPTRPVASDVLPTNVAYVLYTSGSTGHPKGILMEHRQALSSSAGYAAATAMGPGSRTLQFAAYTFDASIMEVWTTLTVGGCVCQISDEQRMDDVAAAINHFQANTMFMTPTAIALLQPSEVPCMKHVILGGEPLRRENLMTWAPATRLTNGYGPTETAVFAVMNPAMTASTEPSSTGRSICCKTWIVDTVDSTHLAPIGAVGELWLEGPSLARGYLGLEAKTAEAFVIRPSFLPPHGQKPAVTRYYRTGDLACYEADGGIRILGRIDTQAKIRGQRLELSEVEYHASNILAPTMAVAAEIVTPSRGNHQPLLALF…

[truncated: 12 more sheets: Alternaria fragaria, Alternaria limoniasperae, Alternaria gaisen, Alternaria longipes, Alternaria solani, Alternaria porri, Alternaria macrospora, Alternaria maliBMP3063, Alternaria malBMP3064, Alternaria tangelonis, Alternaria tenuissima, Alternaria tomatophila]
