# Supplementary material for: Characterization of NRPS and PKS genes involved in the biosynthesis of SMs in Alternaria dauci including the phytotoxic polyketide aldaulactone
Source: Sci Rep. 2022 May 17;12:8155. doi: 10.1038/s41598-022-11896-0 (PMC9114375; doi:10.1038/s41598-022-11896-0)
Supplement: Supplementary file 3 — Supplementary ﻿Data S3. [file 41598_2022_11896_MOESM3_ESM.xlsx]

## Sheet: KS domains
Gene	PKS type	Organism	UniProt accession number	KS-domain sequence
ACTTS3	Highly reducing polyketide	Alternaria alternata	D9N1A1	> Alternaria alternata | ACTTS3| D9N1A1
				LREPIAVIGSACRFPGGANSPHKLWELLRDPRDILREFPDDRLVLSKFYNGNANHHGSTNVRNRSYLLSEDIRAFDAPFFHINPREADGMDPAQRILLEAVYEALEAAGYTMEQMQGTHTSVFVGVMNSDWWDLQMRDTETIATHAATGTARSIVSNRISYVFDLKGVSMTIDTACSSSLVALHQAVQSLRSGESTAAIVGGANILLDPAMYIAESTLQMLSPESRSRMWDKSANGYARGEGCAAVFLKPLTRAIADGDHIECVIRETGVSSDGRTQGITMPSAAAQAALIKSTYRSAGLDPLADRCQYFECHGTGTPAGDPIEAQAIAEAFFSHSGEDAEIYVGSIKTVIGHLEGCAGLAGLLKASLAIQNRTIPANMLFNDLNPLIGPYYRNLKILQ…
ACRTS2	Highly reducing polyketide	Alternaria alternata	R4WH05	> Alternaria alternata| ACRTS2| R4WH05
				VAIIGVSYRAPGIGGKGLWDYLAEAKSAWTKVPPERFEHFAWYKAGEKKTGVFANEGAHFVDNVFDFDAAFFNMRADEARCADPSHRFMLEVALEAAENAGQSLLDLSGKKIGVFVGAGQHEYSHRVSDDEYAIQTFTATGVAPCMAANRLSYFFDIDGPSVVLDAACASSAYAVDMAVKAIRNGDCDGAFVGAAALNLSPSGWLVLDQSGTLSDIGRSFSYDAKASGFGRGEGAACLLIKRLEDAIRDGDPIQALIRGTACSHSGRSEGITMPSRRAQEKLIWDVHNSAGLDPSNTAVVEVFSRGHGTGTAVGDPIEAGAFTSVLARNRTAANPIYIGSLKSNFGHLEGASGVLAMIKAVLMVRNGVVLPTAGFERINEAIDNYEKIKVPTTPLPWPE…
DEP5	Reducing polyketide synthase	Alternaria brassicicola	D2E9X0	>Alternaria brassicicola|DEP5|D2E9X0
				IAVVGMGCRLPGDVSSPSDFWRLMMEKRSGQTPKVPSSRFNIDAHFHPDNDRPGSFHVYGGYFINETLQEFDPAFFGITPVEATWMDPQQRKLLEVVYEAFESAGLTLDQLSGSDTACFMATFTADFQQMSFKEPSFRHSLAATGVDPGLLSNRVSHVFNLRGPSIVVNTACSSSVYALHNACNALRNHECSAAVVGGSNLILTVDQHMNTAKLGVLSPTSTCHTFNSYANGYGRAEGVGAIYLKRLSDAVKDGDPIRGVIRSSATNNNGRAPAVGITYPGFDGQRNVMMHAYQRSGLDPMLTGYFECHGTGTAIGDPLEVHAVSDVMNANRTEADGPLQMGAVKTNIGHSEAASGLSAVIKAILIAERNIIPPTRGLTDPNPKIDWKGWQINVPTESM…
AFT9-1	Highly reducing polyketide synthase	Alternaria alternata	Q50LG3	> Alternaria alternata|AFT9-1|Q50LG3
				MDPQQRLLLETTYEALENAGIPQANTNGSNTSVHVAMFTRDYDRNVYKDTVGIPKYQVTGTGEAIMSNRISHIFNLHGPSMTIDTGCSGAMTAVSQACMSLRSGDCDIALAGAVNLIMSPDHHISMSNLHMLNAEGKSYAFDSRGAGYGRGEGVATIVMKRLDDAVRCHDPIRAVILDAVINQDGYTAGITLPSSEAQAQLERKALNRVGLKPQEVAYIEAHGTGTAAGDAAELDALSSVFCVDRDLPLYVGSVKSNIGHLEAASGMAALIKATLMLENEAIPPSINFSRPKENLRIDERNIKIPTALQPWPKGASARICVNSFGYGGTNAHAILERAPE
sol1	Highly reducing polyketide synthase	Alternaria solani	D7UQ44	>Alternaria solani|sol1|D7UQ44
				IAIVGMGCRWPGGVRDASSLWELLKNKRSGYREFGDHRFSRKGFHHPNSEHPGTVATEGGFLLAEDPRLFDHAFFGIGSLEVETMDPSQRKLLEVVYEAFENSGEPWDSFSGSTTGVFVGNFSSDHLIIQGRDTDHPRPYASVGTGTSILSNRVNYIFNLRGPSVTIDTACSSSMYALHLAISAIRNGDCDSAIVAASNTIIDPSTXLMMTKLGVLSPTSTSHTFDSSADGYARGEGFSALYLKRMSTAVDGDYPIRALVRGSALNANGRTGGITHPGREGQEAVIRKAYENAGNLPMKDTTFFECHGTGTPVGDPIEISAIGNVFGSATTPEKPLLVGSIKTNIGHTEPASAIAGIMKVVLALENGFIPPSIGIKKLNPKLDLKGGRINILTENTPWP…
pksF	Reducing polyketide synthase	Alternaria solani	Q2ABP6	>Alternaria solani|pksF|Q2ABP6
				IAIVGFGFKFPQDITNAESFWKLLIERRSTMTEIPKNRWNIDGFYKEHGHRPGTVKNRGGHFLADDPARFDAPFFSIQPAEAECMDPQQRLLLETSYHALENAGIPMQAAMGTRTSVHVGCLLQEYSQISQRDAQMPGDYRIVGSSGLAMLANRLSWFYDFSGPSMTVDTACSGGLVAFHLACQELSAGSVDMSLVCGNNLCLLPDSTALLSSLNMMSKDSVCYSFDERASGYARGEGFGVLILKRLATAIADGDTIRGVVRSTGCGQDGNTPSITSPSQSAQERLIRETYARAGLDLGHTRYFEAHGTGTPVGDPCEAAAISNVFSCRTPKDPIFVGALKSNMGHPEGASGIAGVIKTLLVLEKGIIPPNVYPERINPAVAAAGPNLKFPLVPATWPT…
alt5	Highly reducing polyketide synthase	Alternaria solani	Q5KTM9	>Alternaria solani|alt5|Q5KTM9
				VAIIGIAFRGPGDARDPEAFYRMLVEGRNARTEIPKDRYNVDAFYHPDSERLGSIQQRHAHFLQQDFKVFDAPFFSITPKEAKAMDPTHRILLEATYEGFENAGLSLEKVSGTQTSCYIGTFTADFPNLQARDNEGPSIYHATGMSASLASNRLSWFYNLRGPSLTVDTACSSSLTAFHLACQSIRTGEAEMSVVGGANLMFGPDMSILLGAAKILSPEGKSKMWDANANGFARGEGFGVTILKPLDAALRDGDNIRAVVLATAANEDGHTPGISLPNSEAQQELIRRAYQIAGVDPAETAYVEAHGTGTQAGDPLEARAILKTIGSVEGRKSDLYVGSVKTNIGHLEGAAGVAGIIKAALTVERGMIPPNLWFEKLNPEIDLPDNVKIASKLTPWPHS…
Dhc5	Non-reducing polyketide synthase	Alternaria cinerariae	A0A0N7D745	>Alternaria cinerariae|dhc5|A0A0N7D745
				IAIVGMAGKGPGSDDLEEFWNVILKGLDLHEEVPSDRFNLEEYYSPKHPPAGPGRCTMTCRHGCFMNNPGHFDSKFFHISPREAMLMDPAHRLFLMNAYEALEMAGYSNGQTKSTNPTKIATFFGQCNDDWHVVGHRALGCDAYTLQAVQRAFGPGRLAFQFNWEGPTYALDSACAATSSCIHLACMSLITRDIDMAVAGAANVLSTPHSFTSLSRSGVLSDSGNCKTYRDDADGYCRADFSGAVVLKRLDDAIAQNDNILAVISSSARNHSGNSTSITTSDAAAQERLFQKVLRNARVTPQDISYVEMHGTGTQVGDKAEIGAVSSVFSKRIDGRPLNVGAIKANIGHSEAAAGMSSLLKSILMFQNSTIPPQAGMPHTLNPNFPPLHEINIQIPSEP…
Dhc3	Highly reducing polyketide synthase	Alternaria cinerariae	A0A0N7D4P6	>Alternaria cinerariae|dhc3|A0A0N7D4P
				IAVVGLACRFPGDASSPSKFWDMVKNGRDAYSPTSSRWNSDAFYHPVNGKLNSLPTKGGHFLKEDPYVFDASFFNITAAEAIALDPKQRMALEVAYEAFENANMPLQQISGTQTACYIGSGPSDYRGSVERDFLHNPKYHLLGTGDEMISNRISHFFDIHGPSATIQTACSSSLMATHLACQSLKSGESDMAVTGGVSLMLTPDFTTHLNNLTFLNPQGRSKAFGESAGGYGRGEGCGIIILKRLDRAIQDGDSIRAVIRATGANSDGFTQGITMPSYEAQAALIKYVYESHGLDYDSTQYVEAHGTGTKVGDPIEMKAIYNTIGKGSSKPRKLYVGSVKPNIGHLESAAGVSGIIKGILAMEHNLIPPNIHFTKGNPNIPFHEWNVAVPLKPTAWPVS…
cla2	Highly reducing polyketide synthase	Cladosporium cladosporioides	A0A0Y0M151	>Chladosporium cladosporioides|cla2|A0A0Y0M151
				IAIVGLGCRFPGDADSPKKFWDILKEGRDAYSPRTDRWNPDAFYHPNKDRANTQPTKGGHFLKQDPYVFDPSFFNITATEAIALDPKQRLALEVAYEALENAGFPLQKVAGSQTACYMGSAMADYRDSISRDFGHAPKYFVLGTCEEMISNRISHFFDMHGPSATVHTACSSSLVATHVACQSLRSGEADMALAGGVGIMLTPDSSLQLNNMSFLNPEGHSRSFDADAGGYARGEGCGILVMKRLDDAVRDGDNIRAVIRGSGVNSDGWTQGVTMPSPEAQAALIKQVFGKNKLDYDTIQYVEAHGTGTKAGDPVETKAIYDTIGRGINKSRKLWIGSVKPNIGHLEAAAGVAGIIKGVLSLENSAIPPNIYFSKPNPAIKLDEWNMAVPTKLVNWPVA…
PKS2	Highly reducing polyketide synthase	Leptosphaeria maculans	E5AE40	>Leptosphaeria maculans|PKS2|E5AE40
				IAVIGLSYRAPGVKGKSLWEYLSQARSAWTSVPADRYDQSAYYQAGGQKSGVVGTKGAHFIDSPFGFDAAFFNMRADEAKHADPQHRLMLEVALEAAEDAGKTFPDLAGKKIGVFVGSGQHEYAQRLGDDEHAIQTFSGTGAAPCMAANRVSYFFDIDGPSVVADAACASSVYAADMAVRALRNGECDGAFVGSASLNLSPAGWLVLEKTGALSEHGRSYSYDTKASGFGRGEGAACLLLKRYDDAIRDGDPVQALILSSACNHSGRSDGITMPNGLAQQKLLWSVHNAAGVDPSDTPVVEGHGTGTAVGDPIEAGAFTAVLARNRTANNPIYLGSLKSNFGHLEGASGVLAMVKAIMMVNKGIVLPTAGFEKINPKIEGHEKIKIAEMPLPWPKNEPR…
EfPKS1	Non-reducing polyketide synthase	Elsinoe fawcettii	A7UMW1	>Elsinoe fawcettii|EfPKS1|A7UMW1
				IAIVGMSGRFPSAASVDALWELLEKGLDVHRKIPADRFDADAHCDPSGKSKNKSHTPYGCFIDEPGLFDPRFFNMSPREAAQTDPMGRLALVTAYEALEESGYVPNRTPSTKLHRIGTFYGQTSDDWREINAAENVDTYFITGGVRAFAPGRINYYFKFSGPSFSIDTACSSSLAAIQLACTSLWAGDCDTACAGGLNVLTNPDIFSGLSKGQFLSKTGSCKTYDNDADGYCRGDGCGSVILKRYEDAIADKDNILGCILGAATNHSAEAVSITHPHAGNQEFLFKKVLAEAGVDAHEISYVEMHGTGTQAGDGIEMTSVTNAFAPPNRRRTPDEKLFLGAIKANVGHGEAASGINSLAKVLMMFKKNAIPANVGIKGVMNESFPKDLGERNVHIPLKQ…
cla3	Non-reducing polyketide synthase	Cladosporium cladosporioides	A0A125R003	>Cladosporium cladosporioides|cla3|A0A125R003
				IAIVGMSGRGPGCEDLEEFWNVISNAQDQHQEIPKDRFNLEDYLKQGHVTHCQSESMAKHGCFITKPGEFDARFFHISPREALLMDPGHRMFLMSAYEALETAGYSNGHTKATDPQKISIFFAQCNDDWRIASHDVKGCDSYTLPGTARAFGPGRLAFHLGWEGPAYSMDSACASSVSSVHFACMSLKNKDTDMAVVGAANVIGYPHTFISLSQSGVLSRTGNCKPFRDDADGYCRADFSGAIVLKRLEDAIAANDNILGVLAGTGRNQAGNATSITTSDTATQTRLFHKVLRSANVSPEDISYVEMHGTGTPIGDPAEMGAIANVFGNRKGNTPLPLGAVKGNVGHSESSAGMASLLKCLMMLQKDAIPPQAGMPHALNPKFPSLSDINVVIPSKLGD…
PKS19	Non-reducing polyketide synthase	Phaeosphaeria nodorum	A0A0H4ADX3	>Phaeosphaeria nodorum|PKS19|A0A0H4ADX3
				DAKSSKIAVVGMACRFPGGADNAEKFWELLAQGRDVHSPIPSDRFNIETHVDPAGKVPNTSKTPYGCFVDNPGLFDAMFFGMSPREAEQTDPMQRLALVTAYEALEHSGYVHGRGIHARRVGTFYGQASDDYREVNSGQDVGTYFIPGGCRAFGPGRINYFFKFWGPSFSVDTACSSSLAAIQAACTSLWSGDVDMAITGGMNIITNSDVYAGLSNGHFLSPTGGCKTWDEGADGYCRADGVGSVVLKRLEDAEADNDNILGVVLAAATDHSAEAVSITHPHDVAQAHLYNQVARRAGIDPLAVGYVEMHGTGTQAGDSNEMKSVTNVFAPSTGHIRDRDSPLHIGTVKSNMGHGEAAAGIMAFVKTMLVFQKGIIPPHIGIKTRFNPALPEDLAKRNV…
PKS1	Reducing polyketide synthase	Cochliobolus heterostrophus	N4WHE3	>Cochliobolus heterostrophus|PKS1|N4WHE3
				IAVVGMSFRGPGDATNVEKLLNMISEGRESRAEVQAKKWDPEGFYHPDSSRHGTHNVEYGHWFQQDVYNFDAPFFNVSPAEAAALDPQQRMLLECSYEAFENSGTPMSKIVGTDTSVFVSSFATDYTDMLWRDPESVPMYQCTNSGFSRSNLANRISYSFDLKGPSVLVDTACSGGLTALHLACQSLLVGDVRQALAAGSSLILGPEMMVTMSMMKFLSPDGRCYAFDERANGYARGEGVAVLLLKRLEDALADNDTIRAVIRGTGCNQDGKTPGITMPNSVSQEALIRSVYKKAALDPLDTTYVECHGTGTQAGDTTEASALSKVFSPGRRLPLLIGSVKTNIGHLEGASGLAGVVKSILMLEQGVILPNRNFERPNTKIPLEKWNLRVPTTLECWNN…
CTB1	Non-reducing polyketide synthase	Cercospora nicotianae	Q6DQW3	>Cercospora nicotianae|CTB1|Q6DQW3
				IAILAASGRFPQSSSMDQFWDVLINGVDTHELVPPTRWNAATHVSEDPKAKNVSGTGFGCWLHEAGEFDAAYFNMSPREAPQVDPAQRLALLTATEALEQAGVVPNRTSSTQKNRVGVWYGATSNDWMETNSAQNVDTYFIPGGNRAFIPGRVNYFHKFSGPSYTIDTACSSSLAALHMACNALWRGEVDTAIVGGTNVLTNPDMTAGLDAGHFLSRSGNCKTFDDEADGYCRGEAVVTLILKRLPDAQADKDPIQASILGIATNHSAEAASITRPHAGAQQDLFQQVLTETGLTANDISVCEMHGTGTQAGDSGETTSVVETLAPLNRSGSAVRTTPLYIGAVKSNVGHAESAAGVSSLAKILLMLKHSKIPPHVGIKTKLNHRLPDLAARNTHIARS…
PKS2	Reducing polyketide synthase	Cochliobolus heterostrophus	N4WHA7	>Cochliobolus heterostrophus|PKS2|N4WHA7
				LAIIGMSCRFPGKVASLEDFWDMLSNSKHGYRQFPRERFNWEAFYHPNQSRKDCIDVNCGYFLDGDIAEFDAQFFKMNGTDAASFDPQGRMILECVYEALENAGVPKESIVGSKVGVFSTSNTSDYTLSLKDDIYSMPALVGVLGHACMLSNIVSNTFDLKGPSVSIDTACSSAFYALQLASQSLRSGETEMCIVSGCALNISPWRWTMLSNLTMLNPDGLSKSFDPQADAGYVRGEGAASIIVKPLDAAIRDNDRVHCVLSDIGVNHNGRTNGYTLPDARMQASLMRELQVRLDIKPDEFGFVEAHAPGTRVGDPIEISALQEVFSTSARTLEDPLLIGSVKANVGHLESSSGFPSLIKAAMMLKKGLVVPNANFENESMNSHLKEKNMRVPISTQPW…
pksF	Reducing polyketide synthase	Alternaria solani	Q2ABP6	>Alternaria solani|pksF|Q2ABP6
				IAIVGFGFKFPQDITNAESFWKLLIERRSTMTEIPKNRWNIDGFYKEHGHRPGTVKNRGGHFLADDPARFDAPFFSIQPAEAECMDPQQRLLLETSYHALENAGIPMQAAMGTRTSVHVGCLLQEYSQISQRDAQMPGDYRIVGSSGLAMLANRLSWFYDFSGPSMTVDTACSGGLVAFHLACQELSAGSVDMSLVCGNNLCLLPDSTALLSSLNMMSKDSVCYSFDERASGYARGEGFGVLILKRLATAIADGDTIRGVVRSTGCGQDGNTPSITSPSQSAQERLIRETYARAGLDLGHTRYFEAHGTGTPVGDPCEAAAISNVFSCRTPKDPIFVGALKSNMGHPEGASGIAGVIKTLLVLEKGIIPPNVYPERINPAVAAAGPNLKFPLVPATWPT…
aflC	Non-reducing polyketide synthase	Aspergillus parasiticus	Q12053	> Aspergillus parasiticus|aflC|Q12053
				ASGRPGAGKCKLAIVSMSGRFPESPTTESFWDLLYKGLDVCKEVPRRRWDINTHVDPSGKARNKGATKWGCWLDFSGDFDPRFFGISPKEAPQMDPAQRMALMSTYEAMERAGLVPDTTPSTQRDRIGVFHGVTSNDWMETNTAQNIDTYFITGGNRGFIPGRINFCFEFAGPSYTNDTACSSSLAAIHLACNSLWRGDCDTAVAGGTNMIYTPDGHTGLDKGFFLSRTGNCKPYDDKADGYCRAEGVGTVFIKRLEDALADNDPILGVILDAKTNHSAMSESMTRPHVGAQIDNMTAALNTTGLHPNDFSYIEMHGTGTQVGDAVEMESVLSVFAPSETARKADQPLFVGSAKANVGHGEGVSGVTSLIKVLMMMQHDTIPPHCGIKPGSKINRNFPD…
lovF	Partially reducing polyketide synthase	Aspergillus terreus	Q9Y7D5	>Aspergillus terreus|lovF|Q9Y7D5
				MTPLDAPGAPAPIAMVGMGCRFGGGATDPQKLWKLLEEGGSAWSKIPPSRFNVGGVYHPNGQRVGSMHVRGGHFLDEDPALFDASFFNMSTEVASCMDPQYRLILEVVYEALEAAGIPLEQVSGSKTGVFAGTMYHDYQGSFQRQPEALPRYFITGNAGTMLANRVSHFYDLRGPSVSIDTACSTTLTALHLAIQSLRAGESDMAIVAGANLLLNPDVFTTMSNLGFLSSDGISYSFDSRADGYGRGEGVAAIVLKTLPDAVRDGDPIRLIVRETAINQDGRTPAISTPSGEAQECLIQDCYQKAQLDPKQTSYVEAHGTGTRAGDPLELAVISAAFPGQQIQVGSVKANIGHTEAVSGLASLIKVALAVEKGVIPPNARFLQPSKKLLKDTHIQIPLC…
gsfA	Non-reducing polyketide synthase	Penicillium aethiopicum	D7PI15	> Penicillium aethiopicum|gsfA|D7PI15
				SSKIAVVGMSCRFPGSDTTEEFWERLMLGEDMHRHIPPDRFDVETHVDPTGKRHNTSKTSYGCFVDNPGLFDAMFFGMSPREAEQTDPMQRLALVTAYEALEKAGYVDGRGVIHRKRVGTFYGQASDDYREVNSGQEVGTYFIPGGCRAFGPGRINYFLNFWGPSFSVDTACSSSLAAIQAACSSLWSGDIDMAITGGMNILSNSDVYAGLSQGHFLSPTGGCKTWDEGADGYCRSDGVGSVVLKRLEDAEADNDNILAVVLSAATSHSAEAVSITHPHDAAQALLYNQIVRRAGIDPLEVGYVEMHGTGTQAGDPTEMRSVTSVFAPPHIQGSRPIPLHVGSVKANMGHGEAAAGIMAFVKTMLVFQNGIIPP
pksCT	Non-reducing polyketide synthase	Monascus purpureus	Q65Z23	> Monascus purpureus|pksCT|Q65Z23
				NLTDLPDERIAVIGMACRLPGAEDHEGFWEILKTGQSQHREVPEDRFGMATAWREADKRKWYGNFIDNYDTFDHKFFKKSPREMASTDPQHRLMLQVAYQAVEQSGYFRNNGTNRRIGCFMGVGNVDYEDNIACYPANAYSATGNLKSFLAGKISHHFGWTGPSLTLDTACSSSSVAIHQACRSILSGECNGALAGGVNVITSPNWYHNLAGASFLSPTGQCKPFDAKGDGYCRGEGVGAVFLKRLSSAIADGDQVFGVIASTKVYQNQNCTAITVPNAISLSELFTDVVRQARLEPKDITLVEAHGTGTAVGDPAEYDGIRAVFGGPIRSDVLSLGSVKGLVGHTECASGVVSLIKTLLMIQQGFIPPQASFSSINPSLNAKAEEKIEISTRLKPWDA…
stcA	Non-reducing polyketide synthase	Aspergillus nidulans	Q12397	> Aspergillus nidulans|stcA|Q12397
				LAIVSMSGRFPEAPSTDSFWDLLYKGLDVCKEVPLRRWDVKTHVDPSGKARNKGATRWGCWLDFAGEFDPRFFSISPKEAPQMDPAQRMALMSTYEAMERGGIVPDTTPSTQRNRIGVFHGVTSNDWMETNTAQNIDTYFITGGNRGFIPGRINFCFEFSGPSYSNDTACSSSLAAIHLACNSLWRGDCDTAVAGGTNMIFTPDGHTGLDKGFFLSRTGNCKAFDDAADGYCRAEGVGTVFIKRLEDALAENDPILATILDIKTNHSAMSDSMTRPFKPAQIDNMSALLSTAGISPLDLSYIEMHGTGTQVGDAVEMESVLSLFAPDETFRPRDKPLYVGSAKANIGHGEGVSGVTSLIKVLLMMKNDTIPPHCGIKPGSRINRNYPDLPARNVHIAFE…
wA	Non-reducing polyketide synthase	Aspergillus nidulans	Q03149	> Aspergillus nidulans|wA|Q03149
				KIAIIGMSGRFPEADSPQDFWNLLYKGLDVHRKVPEDRWDADAHVDLTGTATNTSKVPYGCWIRePGLFDPRFFNMSPREALQADPAQRLALLTAYEALEGAGFVPDSTPSTQrdrVGIFYGMTSDDYREVNSGQDIDTYFIPGGNRAFTPGRINYYFKFSGPSVSVDTACSSSLAAIHLACNSIWRNDCDTAITGGVNILTNPDNHAGLDRGHFLSRTGNCNTFDDGADGYCRADGVGTVVLKRLEDLGVINGAYTNHSAEAVSITRPHVGAQAFIFKKLLNEANVDPKNISYIEMHGTGTQAGDAVEMQSVLDVFAPDHRrgpGQSLHLGSAKSNIGHGESASGVTSLVKVLLMMKENMIPPHCGI
afoE	Non-reducing polyketide synthase	Aspergillus nidulans	Q5BEJ6	> Aspergillus nidulans|afoE|Q5BEJ6
				PQSEPIAIVGMSVKTAGADDLDEFVAMLKTGQSQHIPITRDRLMHDMLFRENADADPKRKFYGCFFRDGDAFDHKFFKRSPRESAAMDPQSRIVLQAAYQAVEQSGYFVEDHNGYTPDGRDKMHVGVYLGSCGVDYEHNISCYDPNAFTATGALKSFITGRVSHHFGWTGPCMTFDTACSSSAVAIHTACRNLLSGECTAALAGGSNTVTNMNWFQNLAAGSFVSPTGQCKPFDDDADGYCRAEGAAFVYLKRLSDALRDGNQVIATIAASAVYQNENCTPLFVPNSPSLSHLFKDVMRQAKVTANDVSLVEAHGTGTPVGDPAEYESILAALGGPSRKKKLPIGSVKGHIGHTEGASGAIALVKIIMMMREGFIPPQ
afoG	reducing polyketide synthase	Aspergillus nidulans	Q5BEJ4	> Aspergillus nidulans|afoG |Q5BEJ4
				IAIIGLSCKFAGSADSPEKLWEMLAEGRNAWSEIPESRFNHKAVYHPDSEKLGTTLDPQFRFQLESVYEALENESTAGLTIPSIAGTNTSVYAGVFTHDYHEGLIRDEDKLPRFLPIGTLSAMSSNRISHFFDLKGASVTVDTGCSTALVALHQAVLGLRTREADMSIVSGCNIMLSPDMFKVFSSLGMLSPDGKSYAFDSRANGYGRGEGVATIIVKRLADALRDGDPVRGVIRESYLNQDGKTETITSPSQEAQEALIKECYRRAGLSPSDTQYFEAHGTGTPTGDPIEARSIASVFGKNREQPLRIGSVKTNIGHTEAASGLAGLIKVVLAMEKGFIPPSVNFEKPNPKLKLDEWRLKVADTLEKWPAPAERPWRASVNNFGYGGTNSHVIVEGVPK
easB	Highly-reducing polyketide synthase	Aspergillus nidulans	Q5BA83	> Aspergillus nidulans|easB|Q5BA83
				IAVIGIGCRLSGSATDVSGLWDMLKSGRSGWTPGPGTRFNMKAFQDPTGTRSGTTNATGGHFIREDISKFDATFFGINPVEAQAMDPQQRLMLEVAYEAFENAGITMDALWGSNTGVYVGQWASDYHEIATRDIERPPLYLVTGTGPAITSNRVSYVFNLRGPSFTVDTGCSSSLVALHQAVLSLRNRETTQCFVGGVNLLLDPQRFHYQSRLKMFSKDGRSFPFDARANGYGRGEGVTGVVLKPLSVALRDGDPVRAVIRNSVLNQDGRTPGISVPSAVAQKEAIIRAYRQAKLDLYADYVEAHGTGTKVGDPIETSAIAAALTQRRSPSRPLPIGSIKGNIGHTESAAGLAGLIKSVLMLENGMIPPQVNYETTNPDIHLEEWNLRIPTKLERQTLR…
pkfA	Non-reducing polyketide synthase	Aspergillus nidulans	Q5B8A0	>Aspergillus nidulans|pkfA|Q5B8A0
				IAVVGMSIKTAGADDVDEFAQMLRTGTSQHQAIMEDDINFNTPWRTDKGSRTWYSNLIRDRSQFDHSFFKMSPREAAAMDPQHRLFLQAAYQAVEQSGYFLEPGHNETKLPEDSVGVFHVSCYDPNAYTATGNLRAFLAGRVSHHFGWTGPALTLDTACSSSAVAIHLACRSILSGECSAALAGGVAVMSSPFWFQNLGAASFLSPTGQCKPFDEKGDGYCRSEGIGCVMLKKMSAAVANNDQILGCIGASAVHQNQNCTAVVVPNKPSLAPLFKQVISKSGLTPADISLVEAHGTGTAVGDPAEYASIADALNVASRPSPLILGSVKGHIGHTEAAAGVVSLIKVLMMMNEGFIPPQASHTRLSPRITAATDKLRISTSLRPWETDQKAALVNSYGAS…
aptA	Non-reducing polyketide synthase	Aspergillus nidulans	Q5B0D0	>Aspergillus nidulans|aptA|Q5B0D0
				HSKLAVVGMACRMPGGGNDTELFWEILEQGRDVHTTVPADRFDLSTHYDPSGKTDNAATTPYGNFVDKPGLFDAGFFNMSPKEAEQTDPMQRLALVTAYEALEMAGVVPGRTASSNPKRIGTYYGQASDDWRELNASQNIGTYAVTGGVRAFGNGRINYYFKFPGPSFNVDTACSSGLAAVQVACSALWAGEADTVLAGGLNIITDPDNYAGLGCGHFLSKTGQCKVWDETADGYCRADGIGSVVIKRLEDAEADNDNIIAVVLSAATNHSAEAISITHPHAGNQKDNYRQVIDMAAVNPLDVSYIELHGTGTQAGDAVESESVLDVFAPRSPPRRPDQLLQLGAVKSNIGHGEAAAGIASFLKVLLMYQKNMIPA
lovF	Highly-reducing polyketide synthase	Aspergillus terreus	Q9Y7D5	> Aspergillus terreus|lovF|Q9Y7D5
				MTPLDAPGAPAPIAMVGMGCRFGGGATDPQKLWKLLEEGGSAWSKIPPSRFNVGGVYHPNGQRVGSMHVRGGHFLDEDPALFDASFFNMSTEVASCMDPQYRLILEVVYEALEAAGIPLEQVSGSKTGVFAGTMYHDYQGSFQRQPEALPRYFITGNAGTMLANRVSHFYDLRGPSVSIDTACSTTLTALHLAIQSLRAGESDMAIVAGANLLLNPDVFTTMSNLGFLSSDGISYSFDSRADGYGRGEGVAAIVLKTLPDAVRDGDPIRLIVRETAINQDGRTPAISTPSGEAQECLIQDCYQKAQLDPKQTSYVEAHGTGTRAGDPLELAVISAAFPGQQIQVGSVKANIGHTEAVSGLASLIKVALAVEKGVIPPNARFLQPSKKLLKDTHIQIPLC…
lovB	reducing polyketide synthase	Aspergillus terreus	Q9Y8A5	> Aspergillus terreus|lovB|Q9Y8A5
				MAQSMYPNEPIVVVGSGCRFPGDANTPSKLWELLQHPRDVQSRIPKERFDVDTFYHPDGKHHGRTNAPYAYVLQDDLGAFDAAFFNIQAGEAESMDPQHRLLLETVYEAVTNAGMRIQDLQGTSTAVYVGVMTHDYETVSTRDLESIPTYSATGVAVSVASNRISYFFDWHGPSMTIDTACSSSLVAVHLAVQQLRTGQSSMAIAAGANLILGPMTFVLESKLSMLSPSGRSRMWDAGADGYARGEAVCSVVLKTLSQALRDGDTIECVIRETGVNQDGRTTGITMPNHSAQEALIKATYAQAGLDITKAEDRCQFFEAHGTGTPAGDPQEAEAIATAFFGHEQVARSDGNERAPLFVGSAKTVVGHTEGTAGLAGLMKASFAVRHGVIPPNLLFDKIS…
atX 6MSAS	reducing polyketide synthase	Aspergillus terreus	Q0CJ59	>Aspergillus terreus|atX|Q0CJ59
				VAVVGMACRLAGGNNSPEELWQSILNRKDASGEIPSMRWEPYYRRDIRNPKILDQTTKRGYFLDHVENFDAAFFGVSPKEAEQMDPQQRLSLEVTWEALEDAGIPPQSLSGSETAVFMGVNSDDYSKLLLEDIPNVEAWMGIGTAYCGVPNRISYHLNLMGPSTAVDAACASSLVAIHHGRQAILQGESEVAIVGGVNALCGPGLTRVLDKAGATSTEGRCLSFDEDAKGYGRGEGAAVVILKRLSTAIRDGDHIRAIIKGSAVAQDGKTNGIMAPNAKAQELVAWNALRTAGVDPLTVGYVEAHATSTPLGDPTEVSAVSAVYGKGRPEGNPCFIGSVKPNVGHLEAGAGAVGFIKAVMAVEKAIFPPQTNLKRLNSRIDWGQAGVKVVQETLEWPGN…
CcsA	Polyketide synthase-nonribosomal peptide synthetase	Aspergillus clavatus	A1CLY8	> Aspergillus clavatus|CcsA|A1CLY8
				IAIIGTGCRFPGGCDSPSKLWELLRAPRDLLKEIPESRFSVDSFYHPDNAHHGTSNVRHSYFLEEDLRQFDVQFFGIKPIEANAVDPQQRLLLETVYEGLESAGLSIQRLQGSDTAVYVGVMSADFTDLVGRDTETFPTYFATGTARSILSNRLSYFFDWHGPSLTIDTACSSSLIAMHHAVQTLRSGDSSLAIVAGSNLILGPEQYIAESKLQMLSPTGRSRMWDAAADGYARGEGVAAIVLKRLSQAIADGDHIECVIRETGVNQDGKTPGITMPSATAQAALIRSTYAKAGLDLSNRSDRPQYFEAHGTGTPAGDPIEARAIQTAFFGPDLNFTADSRKDTLFVGSIKTVVGHTEGTAGLAAVIKASLALQSGTIPPNRLLEQLNPAIKPFYNSLK…
AFT16-1	Reducing polyketide synthase	Alternaria alternata	V5Y0F7	>Alternaria alternata| AFT16-1| V5Y0F7
				IAIVGTAMRLPGDATNPSKLWQLLRNPPSDLSRRPPSERFSSAGFFHEDPEHHGTSNSEQSYFLREDIRAFDAAFFSIAPREAEAIDPQHRLLLEVVYEALEAAGIPLEKTQGSDTAVYVGQMSNDYWDHLLRDLDSIPKYMATGTARSVTANRLSYFFDWHGPSMTIDTACSSSMVALHEAVQVLRSGRAGMAVAAGCHLVLGPESYVIESKLRMISPTGTCKMWDAGADGYARAEGCAALILKTLSSALRDGDPIAALIRETGVNQDGRTRGITMPSAQAQAALIRETYLRAGLDPTHPRDQPQLFEAHGTGTQAGDPIEAEAIHLAFFNDGVAHKGTRERKEREKLLVGSIKTVVGHLEATAGLAGILKGIAAMNHRMVPPNLWFRTLNQRIAPFY…
gedC	Non-reducing polyketide synthase	Aspergillus terreus	Q0CCY3	> Aspergillus terreus|gedC|Q0CCY3
				IAIVGMSCRLPGGATNTEKFWDVLEQGLDVYRTIPPDRFDVNTHYDPAGKRVNASHTPYGCFIEEPGLFDAPFFNMSPREAQQTDPMQRLALVTAYEALERAGYVPNRTPATNKHRIGTFYGQASDDYREVNTAQDVDTYFITGGCRAFGPGRINYFFKFWGPSYSIDTACSSSLATVEAACTSLWNGSTDTAVVGGVNVLTNSDAFAGLSRGHFLSKIPGACKTWDCNADGYCRADGVISLVMKRLEDAQADNDNILGVILGAATNHSADAVSITHPHAGAQAHLFRDVLRNAGVDSHDVSYVELHGTGTQAGDFEEMKSVTDVFAPLTKRRSPNQPLYVGAVKANVGHGEAVAGVTALLKVLLMLQKSVIPPHVGIKNSINPQIPKDLDKRNLHIPY…
mdpG	Non-reducing polyketide synthase	Aspergillus nidulans	Q5BH30	> Aspergillus nidulans|mdpG|Q5BH30
				IAIIGMSCRMPGGATDTEKFWELLEQGLDVARKIPADRFDVETHYDPKGKRVNTSHTPYGCFIDEPGLFDAPFFNMSPREAQQTDPMQRLAIVTAYEALERAGYVANRTPATNLHRIGTFYGQASDDYREVNTAQEISTYFIPGGCRAFGPGRINYFFKFSGPSFSCDTACSSSLATIQAACTSLWNGDTDMVVAGGMNVLTNSDAFAGLSHGHFLSKTPGACKTWDVNADGYCRADGIGSIVMKRLEDAEADNDNIIGIIRAAATNHSAEAISITHPHAGAQAYLYRQVMSSAGIDPLDVSFVEMHGTGTQAGDSVEITSITDIFAPITKRRSAQQPLHIGAVKANVGHGEAVAGVTALLKVLLMYQKNAIPPHVGIKNSLNPLFPKDLDKRNLHIPY…
alb1	Non-reducing polyketide synthase	Aspergillus fumigatus	Q4WZA8	> Aspergillus fumigatus|alb1|Q4WZA8
				RSKIAIIGMSGRFPEADGIEAFWDLLYKGLDVHKKVPPERWDVDAHVDLTGTKRNTSKVPYGCWINEPGLFDARFFNMSPREALQADPAQRLALLSAYEALEMAGFVPNSSPSTQRDRVGIFMGMTSDDYREINSGQDIDTYFIPGGNRAFTPGRINYYFKFSGPSVSVDTACSSSLAAIHLACNAIWRNDCDTAISGGVNLLTNPDNHAGLDRGHFLSRTGNCNTFDDGADGYCRADGVGTIVLKRLEDAEADNDPILGVINAAYTNHSAEAVSITRPHVGAQAFIFNKLLNDTNTNPHEIGYVEMHGTGTQAGDAVEMQSVLDVFAPDYRRGPANSLYLGSAKSNIGHGESASGVTSLVKVLLMLKQNMIPP
PKS12	Non-reducing polyketide synthase	Gibberella zeae	I1RF58	> Gibberella zeae|PKS12|I1RF58
				IAIVAMSGRFPDAADLGEFWDLLYKGRDVHRQIPEDRFNAELHYDATGRRKNTSKVMNGCFIKEPGLFDARFFNMSPKEAEQSDPGQRMALETAYEALEMAGIVPDRTPSTQRDRVGVFYGMTSDDWREVNSGQNVDTYFIPGGNRAFTPGRLNYFFKFSGPSASVDTACSSSLAALHLACNSLWRNDCDTAIAGGTNVMTNPDNFAGLDRGHFLSRTGNCNTFDDGADGYCRADGVGTIILKRLEDAEADNDPILGVILGAYTNHSAEAVSITRPHAGAQEYIFSKLLRESGTDPYNVSYIEMHGTGTQAGDATEMTSVLKTFAPTSGFGGRLPHQNLHLGSVKANVGHGESASGIIALIKTLLMMEKNMIPPHCGIKTKINHHFPTDLTQRNVHIAK…
bik1	Non-reducing polyketide synthase	Gibberella fujikuroi	S0DZM7	>Gibberella fujikuroi|bik1|S0DZM7
				ENKIAIIGFSGRFPEADNLDEFWDLLIRGLDVHKPVPEERFARDHYDPTGQRKNTSQVQYGCWLKSAGYFDTQFFHMSPKEAMQTDPAQRLALLTAYEALEMAGVVPDRTPSTQRNRVGVYYGTTSNDWGEVNSSQDVDTYYIPGANRAFIPGRVNYFFKFTGPSIAVDTACSSSLAAINLAITSLKNRDCDTAIAGGTNVMTNPDNFAGLDRGHFLSRTGNCKAFDDGADGYCRADGIGTLILKRLPDAIADSDPIFGVILGAHTNHSAESVSITRPLADAQEYLFKKLLNETGIHPHDVSYVEMHGTGTQAGDAVEMRSVLNSFAFDHSRPRDKSLYLGSVKANVGHAESASGVLAIIKVLLMMQKNTIPP
orsA	Non-reducing polyketide synthase	Aspergillus nidulans	Q5AUX1	> Aspergillus nidulans|orsA|Q5AUX1
				IAVVGMSGRFPNSDTLDEFWRLLETATTTHQVIPESRFNVDDFYDPTRAKHNALLARYGCFLKNPGDFDHRLFNISPREAMQMDPVQRMLLMTTYEALEMAGYSPPTPAAPGDSEQAPPRIATYFGQTIDDWKSINDQQGIDTHYLPGVNRGFAPGRLSHFFQWAGGFYSIDTGCSSSATALCLARDALTAGKYDAAVVGGGTLLTAPEWFAGLSQGGFLSPTGACKTYSDSADGYCRGEGVGVVILKRLADAVRSKDNVIAVIAGASRNCNAGAGSITYPGEKAQGALYRRVMRQAAVRPEQVDVVEMHGTGTQAGDRVETHAVQSVFAPSNGNQREKPLIVGALKANIGHSEAAAGIISLMKAILILQHDKIPAQPNQPIKMNPYLEPLIGKQIQLA…
hpm3	Non-reducing polyketide synthase	Hypomyces subiculosus	B3FWS8	> Hypomyces subiculosus|hpm3|B3FWS8
				IAIVGMAGRGPGCENVDEFWDVIMAKQDRCEEIPKDRFDINEFYCTEHGEGCTTTTKYGCFMNKPGNFDSRFFHVSPREALLMDPGHRQFMMSTYEALETAGYSDGQTRDVDPNRIAAFYGQSNDDWHMVSHYTLGCDAYTLQGAQRAFGAGRIAFHFKWEGPTYSLDSACASTSSAIHLACVSLLSKDVDMAVVGAANVVGYPHSWTSLSKSGVLSDTGNCKTYCDDADGYCRADFVGSVVLKRLEDAVEQNDNILAVVAGSGRNHSGNSSSITTSDAGAQERLFHKIMHSARVSPDEISYVEMHGTGTQIGDPAEMSAVTNVFRKRKANNPLTVGGIKANVGHAEASAGMASLLKCIQMFQKDIMPPQARMPHTLNPKYPSLSELNIHIPSEPKEFK…
ZEA1	Non-reducing polyketide synthase	Gibberella zeae	A0A098D6U0	> Gibberella zeae|ZEA1|A0A098D6U0
				IAIVGMAGRGPGSDNVEEFWNVIMSKLDLCEEIPEDRFNLSEFYRSKHDSGCTTTTKFGCFMDKPGHFDNRFFHISPREALLMDPGHRQFLMTTYEALEMAGYSDGATRAVDPARIATFFGQCNDDWHDVSHHTLGCDAYTLQGVQRAFGAGRIAFQFKWEGPTYSLDSACASTASSIHLACTSLLAKETDMAVAGAANVVGYPHSWTSLSKSGVLSDTGNCKTFRDDADGYCRADFVGTVVLKRLEDAIAHNDNILAVVAASGRNHSGNSSSITTSDAKAQEKLYRKMMHNARVSPNDISYVEMHGTGTKVGDPAEMGALASLFSHRRTPKPVVVGGVKANVGHSESKQAAGVASLLKCIMMFQKNILPPQAGMPHALNPNFPPLSEINIEIPSEPST…
ZEA2	Highly reducing polyketide synthase	Gibberella zeae	A0A098D8A0	>Gibberella zeae|ZEA2|A0A098D8A0
				VAIVGLACRFPGDATSPSKFWDLLKSGKDAYSETTDRYNAQAFYHPNSKRQNVLPVTGGHFLKQDPHVFDAAFFNITAAEAISLDPKQRIALEVAYEAFENAGKPLKQVAGTTTACFVGSSMSDYRDAVVRDFAHNPKYHVLGTCEEMIANRISHFFDIHGPSATVHTACSSSLVAIHLACQSLLSGDAEMALAGGVGMILTPDGTMQLNNLGFLNPEGHSRSFDKDAGGYGRGEGCGILVLKKLDKAIQDGDNIRAVIRASGVNSDGWTQGVTMPSSEAQAALIKHVYETRGLDYGATQYVEAHGTGTKAGDPVETGAIHRTIGQGASKNRKLWVGSVKPNIGHLEAAAGVASVIKGVLAMENSLIPPNIHFASPNPEIPLDEWNMAVPTKLTPWPAA…
radS2	Non-reducing polyketide synthase	Chaetomium chiversii	C5H882	> Chaetomium chiversii|radS2|C5H882
				IAIVGMAGRGPGCDNVDEFWDLIMSKQDLCREVPKDRFDVDEYYCPNHGQGDKKCTMTTRFGCFMDKPGNFDSRFFHISPREAMLMDPGHRQFLMSTYEALEMAGYSDGHAKATDPTRIAAFYGQVSDDWHDQSHPTLGCDSYTLQGVQRAFGPGRIAWQFKWEGPTYSLDSACASTTSSIHLACMSLLSKDIDMAVAGAANILSFPHSFTCLSKAGVLSDTGNCKTYRDDADGYCRADFVGTVVLKRLEDAVAHNDNILAVVLSSGRNHSGNSTSITTSDAGAQERLFRKVLRNAHVHPDDVSYVEMHGTGTQVGDPAEVGAVGNLFKHRRPADGPIPVGSVKANFGHSEAAAGMASLLKCIKMFQTDTIPPQAGMPHALNPRFPPLSELNIKIPSEP…
rdc1	Non-reducing polyketide synthase	Metacordyceps chlamydosporia	B3FWT6	>Metacordyceps chlamydosporia|RDC1|B3FWT6
				IAIVGMSGRGPRSDNIDEFWDVIMQKQDTCTEVPKDRFDIDEFYCEEHGKGNKICTMTTKYGCFMDKPGHFDARFFHISPRESMLMDPGHRHFLMSSYEALEMAGYSDGPTKLTDPNRIAAFYGQVTDDWHDQSHPTLGCDAYTLQGVQRAFSSGRLAWQFKWEGPTYSLDSACASTTAAIHLACMSLLSNDIDMAVAGASNILNYPHSFACLSKSGVLSDTGNCKPYRDDADGYCRADFVGSVVLKRLEDAVADNDNILAVIASSGRNHSGNSTSITSSDPGAQERLFRKVLRNANVSPDDISYVEMHGTGTPVGDPAEMSAVGNVFKHRRRADGPLPVGAVKANFGHSEGAAGMASLLKCIMMFKTDTIPPQAGMPHALNPNFPPLSELNVEIPAEP…
rdc5	Reducing polyketide synthase	Metacordyceps chlamydospori	B3FWU0	> Metacordyceps chlamydospori|rdc5|B3FWU0|13-441IAIIGMSCRFPGDAEDPLKFWDLLKEGREAYSEKTHRYNEEAFYHPGGQFNNKRQNVLPVKGGYMLKQDPYVFDAAFFNITAAEAISFDPKQRIAMEVTYEAFENAGMTLQKAAGTRTACYIGTSMSDYRDSIVRDFGNYPKYHLLGTSDEMISNRISHFFDLRGPSATIETACSSSHVATHIACQSIQSGESDMAVVGGIGMLLVPESTMQLNNLGFLSAFGQSRAFDASGAGYGRGEGCGIFILKRLDKAMEDGDTIRAIIRGSGVNSDGWTQGVTMPSGDAQASLIEYVYKSNGLDYEGTQYVEAHGTGTKVGDPTEAEALHRTIGQPTPKRKKLWMGSVKTNIGHLE…
radS1	Reducing polyketide synthase	Chaetomium chiversii	C5H885	>Chaetomium chiversii|radS1|C5H885
				IAIIGLACRFPGDASNPSKFWDLLKEGREAYSERTNRYNEDAFHYPGGDNRRQNVLPVKGGYMLKQDPYAWDAAFFNITAAEAIAFDPKQRIAMEVAYEAFENAGMTLQKVAGTQTACYIGTSMSDYRDSIVRDFGNYPKYHLLGTSDEMISNRISHFFDIHGPSATIETACSSSHVATHIACQSLQSGESEMALAGGVGMLLVPESTMQLNNLGFLSPFGQSRAFDETAGGYGRGEGCGMYVLKRLDKAIQDGDTIRAIIRGSGVNQDGWTQGVTMPSGDAQASLIKYVYESNGLDYGATQYVEAHGTGTQAGDPTEAAAIYRTIGQGGQKTNPWRKKLWIGSVKTNIGHLEAAAGAASVIKGVLAMEHGFIPPTIHFKKPNPAVKLEEWNLAVPTKL…
hpm8	Reducing polyketide synthase	Hypomyces subiculosus	B3FWT3	> Hypomyces subiculosus|hpm8|B3FWT3
				VAIIGLACRFPGEATSPSKFWDLLKNGRDAYSPNTDRYNADAFYHPKASNRQNVLATKGGHFLKQDPYVFDAAFFNITAAEAISFDPKQRIAMEVVYEALENAGKTLPKVAGTQTACYIGSSMSDYRDAVVRDFGNSPKYHILGTCEEMISNRVSHFLDIHGPSATIHTACSSSLVATHLACQSLQSGESEMAIAGGVGMIITPDGNMHLNNLGFLNPEGHSRSFDENAGGYGRGEGCGILILKRLDRALEDGDSIRAVIRASGVNSDGWTQGVTMPSSQAQSALIKYVYESHGLDYGATQYVEAHGTGTKAGDPAEIGALHRTIGQGASKSRRLWIGSVKPNIGHLEAAAGVAGIIKGVLSMEHGMIPPNIYFSKPNPAIPLDEWNMAVPTKLTPWPA…
ausA	Non-reducing polyketide	Aspergillus nidulans	Q5ATJ7	> Aspergillus nidulans|ausA|Q5ATJ7|379-742
				AVPIAVTGMACRYPQADSVEELWRILDLGQCTVSPMPNSRLKSGSLQREPKGPFFGNYLARPDAFDHRFFGISAREAESMDPQQRVLLQVAYEAMESAGYCGLRRSKLPDDIGCYVGVGCDDYSENVGSRNATAFSATGTLQAFNSGRISHYFGWSGPSVTVDTACSSAAVAIHLACQAIRTNDCAIAVAGGVNIMTDPRWSQNLAGASFLSPTGASKAFDADANGYCRGEGAGLLVLRPLEAALRDGDPIHAVITGTSVNQGANCSPITVPDSNSQRSLYLKALSLSGLTPDVVGYVEAHGTGTQVGDPIEFESIRKTFSGPNRATKLYVGSIKDNIGHTETSSGVAGMLKTILMIQKRRIPK
ATEG_00325	PKS-NRPS hybrid synthetase	Aspergillus terreus	Q0D159	> Aspergillus terreus|ATEG_00325|Q0D159
				IAIIGSSCRFAGGASSPSKLWDLLLKPKDLSKPPPESRFNLEGFYHPNAEQHGNTNIHGSYFLEEDPRCFDTVFFNISPKEAEAIDPQQRILLEVVYEAMEAAGLTLQGLQGSDTSVYAGLMIRDYMDVQVRDPDFFSQYMVTGTSSALNANRISYFFDWHGPSLTVDTACSSSLVAVHQAVQGLRAGESRVACVTGSNLLLGPELFISASNMHMLSSRSKMWDVSAEGYARGDGFASFMLKTLSNAIADGDHIEAIIRETGVNSDGRTKGITLPSPQAQADLIRDTYRRAGLDLSNPNDRCQYFEAHGTGTQAGDPREASAIHDAFFGAEGDDNKTGPKLVVGSIKTIVGHTEGTAGMAGMLKALLAIRHRVIPPNLHFNNLNPSVAPFYDRLTVPTE…
apdA	PKS-NRPS hybrid synthetase	Aspergillus nidulans	Q5ATG8	> Aspergillus nidulans|apdA|Q5ATG8
				IAIVGSACRFPGQSDSPSKLWTRLKEPIDLRKTFPPQRLNLARFYHPDGEHHGSTDVRGTSYLLSEDPRQFDASFFNINPREAEGMDPQQRLLLETAFEALEAAGYSLEAMNGSKTSVHVGVMNSDFSNIQLRDPEVLPTYNATGTAISILSNRLSYFFNLKGPSVTIDTACSSSLVALHQAVQGLRAGDATAAIVAGANLIFDPAMYIAESSLHMLSPDSCSRMWDKDANGYARGEGVGVLVLKPLSRAIMDGDHVEAVIRSTGVNSDGRTKGITMPNAESQTELIRQTYRDAGLDPIRDRCQYFECHGTGTATGDPIEARAVHDAFFPTETRTASNTLIPDGKLYVGSVKTIIGHLEGCAGIAGVLKAVLAIKNRTIPPNMHFHEPNPRVIPFCDRL…
FUM1	Highly reducing polyketide synthase	Gibberella moniliformis	W7LKX1	> Gibberella moniliformis|FUM1|W7LKX1
				VAIVGMGMRLPGGIHTPDELWGMLVEKRSTRCEIPPTRFSVDGFHSPSSKPGSIAMRHGHFLDDKDDLHRLDTSFFSMGMTEVSDIDPQQRMLLEVAYECMQSSGQTNWRGSNIGCYVGVWGEDWLDLHSKDLYDSGTYRVSGGHDFAISNRISYEYDLKGPSFTIKAGCSSSLIALHEAVRAIRAGDCDGAIVAGTNLVFSPTMSVAMTEQGVLSPDASCKTFDANANGYARGEAINAIFLKPLNNALREGDPIRALVRATSSNSDGKTPGMSMPSSESHEALIRRAYGEVFLDPKDTCFVEAHGTGTSVGDPLEATAIARVFGGSSDNKLYIGSVKPNLGHSEGASGVSSVMKAVLALENRTIPPNINFSTPNPKIPFSEMNMAVPVDAIPWPRDRP…
FUB1	Reducing polyketide synthase	Gibberella moniliformis	W7MT31	> Gibberella moniliformis|FUB1|W7MT31
				IAVIGVSGRFPGDATSPRHLWDLLKEGRNALSDVPESRFNIDGFYHPDGGRAGTLNTKQGYFLKSDVDKFDAGFFSITPEEARGMDPTQRILLELAYEGLENAGLKIDEVANQHMSCYIGACQHDYWDLQAYDMDSAPKYTATGTGPALLSNRISWFFNLKGPSVTIDTACSSTLTALHLAGQSIRNGESDSALVGGLGLHLLPNFGVFMSSMSFLSADNKCHSFDASANGYARAEGGGFVVLKRLDKALADGDTIRAVLRSTGSNQDGRTLGITQPSASRQEELIRATYASAGLTFDKTNFFEAHGTGTKVGDPIECSVIGNVFGKTRERPVYVGSVKSNIGHLEGASGLAGLVKTIYSLESGVISPTYGLENVNPKIKLDEWKINLPTEKIKWPAGL…
psoA	PKS-NRPS hybrid synthetase	Aspergillus fumigatus	Q4WAZ9	> Aspergillus fumigatus|psoA|Q4WAZ9
				MVYTHSPKEPIAIIGTGCRFPGGSTSPSKLWDLLYSPRDLTREVPAESRFNPKGFYNVDGEHHGASNATNAYFIEEDPRYFDAGFFSIAPREAESIDPQQRLLLETVYEAMENAGLTLNGMRGSATSAYMGAMSADYTDTQLRDIENVSKYMITGTSRALLANRLSYFFDWKGPSISVDTACSSSLAAVHLGVQALRAGECTISCVGGSNIILNPDCYLAATSLHLLSPTGRSQMWDQAADGYARGEGVCVFFMKTLSQALRDGDRIDALLRETCVNSDGRTQGIALPSAEAQVSLMRTAYKNAGLDLSKAEDRPQYIEAHGTGTQAGDPREAYAIATTFFPPGEDHSHRPKLVVGSVKTIIGHTEGCAGIAGILKAVLAMRHKTIPPN
yanA	Non-reducing polyketide synthase	Aspergillus niger	G3Y419	>Aspergillus niger |yanA|G3Y419
				LADVAIIGMACRTPGDVRSPDSLWQYLLKKGDASGSLPDWRWEPYRQRHPRNAALLAQTTAKGYFLDDIDHFDAAFFSISPREAEQMDPQQRLALEVAWEALENAGISPPQLAGSNTSVYMGVNSDDYAKLLLEDLPNVDAHMGVGTAYCGIPSRISYILDLMGPSVALDAACASSLVAVHHARQAIRAGETDLAIAGGVNALLGPGLTRVLDEAGAISTDGKCRSFDETASGYGRGEGAGVVILKRLDKALADGDHVLAVLKGSAVASDGKTLGIMAPNARAQLLVAQKALAEAKVSADSINYVEAHATSTSLGDPTETNALAEVYGAGSGRSPSDPCYIGSIKPNIGHLEAGAGVMGLIKAVLVLRHGQVPP
epaA	Non-reducing polyketide synthase	Aspergillus niger	G3XMC4	> Aspergillus niger|epaA|G3XMC4
				IAVIGMSCKVAGADDVDEFWDLLCKAESQHQEVPKERFGFESAFREVDPTRKWYGNFINEHDCFDHKFFKKSAREIAATDPQQRQMLQVAYQAVEQSGYFTTPKSDKDRKIGCYIGVCAADYEYNVACHPPNAFMATGNLKSFVAGKISHWFGWTGPGLCIDTACSSSLVAVHQACQAILTGDCTAALAGGANIITHPLWYQNLAAASFLSPTGQCKPFDASADGYCRGEGFAAVFLKKMSAAIADGDMIIGSIKATAVNQNQNCTPVFVPNAPTLSDLFRDVLDRSQLTANQITVVEAHGTGTQVGDPAEYESIRNVLGGPSRSTPLLFGSVKGLVGHTECTSGAVSLVKTLLMQQHEAIPPQPSFDRLNPEIPVSESDNMQIATRFSPWTAEYRAAL…
azaB	Highly reducing polyketide synthase	Aspergillus niger	G3XMD1	> Aspergillus niger|azaB|G3XMD1
				MAIIGMACRFSGGATSPEKLWDMIVQRRSGWSEIPTSRFNANGLYHPNGERVGTTHVKGGHFLEDDIACFDAAFFGMASETASAMDPQYRMELEVVYEALESAGIPMESIKGTNTSVYGGVMFRDYHDTHSRDLDTLPRYFMTGNAATMASNRISHFYDLRGPSMTVDTGCSTSLTALHLACQNLRSGESNMSIVTGASLMINPDVFLSMSNIGFLSPDGISYAFDSRANGYGRGEGVGALLVKRLDDALRDGDSIRAIIRETGVNQNGKTPSITAPQQAAQEALIRQCYERVNLDPAQTTYVEAHGTGTPAGDPLEVGALAAALGGSRSAEHPLYLGSIKANIGHTEAASGVASIIKVALALEKGQIPPNTQLNTPNSELRLNDRNMEVPVSTQRWPV…
adaA	Non-reducing polyketide synthase	Aspergillus niger	A2QX22	>Aspergillus niger|adaA|A2QX22
				LAIVGMACRMPGGANDLDLFWELLAQGRDTHTTVPADRFDLETHYDPTGETENATRTPFGNFIDQPGLFDAGFFNMSPREAEQTDPMHRLALVTAYEALEMAGIVSGRTPSSNPKRIATFYGQASDDWRELNASQNIGTYAVPGGERAFANGRINYFFKFGGPSFNLDTACSSGLAAVQAACSALWAGEADTVLAGGLNIITDPDNYAGLGNGHFLSRTGQCKVWDQSADGYCRADGVGSVVIKRLEDAEADNDNILAVVLSAATNHSAEAISITHPHAGAQKENYTQVLHQAAVNPLDISYVELHGTGTQAGDAQEAESVLDIFAPRAHRRRADQPLHLGAVKSNIGHGEAAAGIASLLKVLLMYQKNEIPAHIGIPTVINPAIPTDLEQRQVYLPRT…
PKS2	Reducing polyketide synthase	Cochliobolus heterostrophus	N4WHA7	>Cochliobolus heterostrophus|PKS2|N4WHA7
				LAIIGMSCRFPGKVASLEDFWDMLSNSKHGYRQFPRERFNWEAFYHPNQSRKDCIDVNCGYFLDGDIAEFDAQFFKMNGTDAASFDPQGRMILECVYEALENAGVPKESIVGSKVGVFSTSNTSDYTLSLKDDIYSMPALVGVLGHACMLSNIVSNTFDLKGPSVSIDTACSSAFYALQLASQSLRSGETEMCIVSGCALNISPWRWTMLSNLTMLNPDGLSKSFDPQADAGYVRGEGAASIIVKPLDAAIRDNDRVHCVLSDIGVNHNGRTNGYTLPDARMQASLMRELQVRLDIKPDEFGFVEAHAPGTRVGDPIEISALQEVFSTSARTLEDPLLIGSVKANVGHLESSSGFPSLIKAAMMLKKGLVVPNANFENESMNSHLKEKNMRVPISTQPW…
fsdS	Hybrid PKS-NRPS synthetase	Fusarium heterosporum	Q5SBL6	>Fusarium heterosporum|FSDS|G3KLH6
				LAIVGMACRMPGGANDLDLFWELLAQGRDTHTTVPADRFDLETHYDPTGETENATRTPFGNFIDQPGLFDAGFFNMSPREAEQTDPMHRLALVTAYEALEMAGIVSGRTPSSNPKRIATFYGQASDDWRELNASQNIGTYAVPGGERAFANGRINYFFKFGGPSFNLDTACSSGLAAVQAACSALWAGEADTVLAGGLNIITDPDNYAGLGNGHFLSRTGQCKVWDQSADGYCRADGVGSVVIKRLEDAEADNDNILAVVLSAATNHSAEAISITHPHAGAQKENYTQVLHQAAVNPLDISYVELHGTGTQAGDAQEAESVLDIFAPRNHRRRADQPLHLGAVKSNIGHGEAAAGIASLLKVLLMYQKNEIPAHIGIPTVINPAIPTDLEQRKVYLPRT…
eqxS	Hybrid PKS-NRPS synthetase	Fusarium heterosporum	S4W172	>Fusarium heterosporum|eqxS|S4W172
				IAVIGSACRFPGGSDSPSKLWELLKEPRDLLSKVPPERYNADAFYHADATHHGTANVRHSYFLSEDPSSFDNNFFNIQPGEAEAIDPQQRLLMEVVYQGLCSAGQTIEGLRGSPTAVYVGVMCDDWSGIITRDLEVFPRYGATGMARSIMSNRISYFFDWHGPSMTIDTACSSSLVAVHQAIQTLRSGESEVAIAAGANLILTPGMYVAESKLSMLSPSGRSKMWDQDVDGYARGEGIAAVVLKPLSAAIRDNDHIDCIIRATGVNQDGRTPGLTMPSATAQADLIRSTYARAGLDINKAEDRPQFFHAHGTGTPAGDPREAEAISRAFYSPDNLSKDDKLYVGSIKTIIGHTEGTAGLASLIGTSLAIQSKVIPPNMHLDVLNPKVAPFYNNLEVPTS…
FUS1	Hybrid PKS-NRPS synthetase	Gibberella fujikuroi	S0EEY3	>Gibberella fujikuroi|FUS1|S0EEY3
				IAIIGTSCRFPGGANTPSKLWDLLCEKRDVQSRIPNDRFNVDAFYSTNGDKNGCTDVKNAYVLSEDIRVFDASFFKINPREAEAMDPQQRLLLEAVYEATEAAGLPMEDLKGSDTAVYVGCMTGDYHEMLMRDPQDMPKYMATGTARSILSNRISYLFDWKGPSMTIDTACSSSLVAVYDAVTALRNGVSKIACAGGANLILGPEMMISESKLHMLSPTGRSRMWDASANGYARGEGVAAIMMKTLSQALADGDHIQGVIREIGVNSDGRTNGITLPSPEAQKVLIRQTYKKAGLDFFKDRCQFFEAHGTTPAGDPLEARAIHEAFFTDGDTVPEPMYVGSVKTAIGHLEGCAGLAGLIKALEAVKRGIIPPNQLFENLNPALKPYVSNLRLPTESKPW…
FUS1	Hybrid PKS-NRPS synthetase	Gibberella moniliformis	W7MLD7	>Gibberella moniliformis|FUS1|W7MLD7
				IAIIGTSCRFPGGANTPSKLWDLLCEKRDVQSRIPNDRFNVDAFYSTNGDKNGCTDVKRAYLLSEDIRVFDASFFKINPREAEAMDPQQRLLLEAVYEATEAAGLPMEDLKGSDTAVYVGCMTGDYHEMLMRDPQDMPKYMATGTARSILSNRISYLFDWKGPSMTIDTACSSSLVAVYDAVTALRNGVSKIACAGGANLILGPEMMISESKLHMLSPTGRSRMWDASANGYARGEGVAAIMMKTLSQALADGDHIQGVIREIGVNSDGRTNGITLPSPEAQKFLIRQTYKKAGLDVFKDRCQFFEAHGTGTPAGDPLEARAIHEAFFTDGDIVSEPMYVGSVKTAIGHLEGCAGLAGLIKALEAVKRGVIPPNQLFENLNPALKPYVSNLRLPTESKP…
claG	Non-reducing polyketide synthase	Cladosporium fulvum	P0CU67	>Cladosporium fulvum|claG|P0CU67
				LAIVGMSCRLPGGATSNELFWDVLRRGVDTSQVIPADRFDVATHYDPAGKQLNKSMTQYGCFIDEPGLFDAPFFNMSPREAQTVDPQMRLALVTAYEALEQAGYVANRTASTRLERIGTYYGQAADDYREVNQGQEVSTYYIPGGCRAFGPGRINYFFKFAGPSYSIDTACSSGLAAVEVACQALWRGDVDTAVTGGVNILTNPDGFTGLCSGHFLSKGHNACKTWDATADGYCRADGVGSLVIKRLEDAEDDNDNILGVILGAGTNHSAQAVSITHPHAGHQAYLARQVLRQAGVDPLDVSYVELHGTGTQAGDSEEMQGILDVYAPLSKRRSQSQPLHIGAVKANMGHSESSAGTTALVKVLLMLQNNVIPPHIGITTEMNPKFGHDFKKRNLHIPF…
hps1	Hybrid PKS-NRPS synthetase	Dothistroma septosporum	M2YKT6	>Dothistroma septosporum|HPS1|M2YKT6
				IAIIGSACRFPGGATSPSKLWQQLVQPQDLLRPVPRDRFALSTYHNHDGTKPGATNVTNKAYLLDEDPMEFDASFFSISPAEAQGMDPQQRQLLEVTYEALESAGYGLSKVSGSSTGVYVGSSGADYRDIQNRDLDTLGRWHATGTASSILANRISHFYGLCGPSLTLDTACSSSLVGLHLAVQAIRNGDCEQALVAGSNLILDPTPYISGSRLKLFSPDAQCRMWDESGKGYGRGEGVAVVLLKPLVNALLDGDHVEAVIRETGVNQDGHTPGITMPSAEAQTNLIRHVYAKAGLDPRVTAPQFFEAHGTGTAAGDPVEARAIYESFFGDGKTVTNQAGAPKLNVGSIKTVIGHLEGAAGIAGLLKATLALQHAHIPPNLLFKKPNPALVPYLDALEV…
pksA	Non-reducing polyketide synthase	Dothistroma septosporum	M2XHZ5	>Dothistroma septosporum|pksA|M2XHZ5
				LAIVSMSGRFPEAQSTDAFWDLLYKGLDVVKEVPKRRWDVETHVDPTGRARNKGATKWGCWLDFAGEFDPRFFSISPKEAPQMDPAQRMALMSTWEAMERGGIVPDTTPSTQRNRIGVFHGVTSNDWMETNTAQNIDTYFITGGNRGFIPGRINFCFEFSGPSFTNDTACSSSLAAIHLACNSLWRGDCDTAVAGGTNMIFTPDGHAGLDKGFFLSRTGNCKPFDDKADGYCRAEGVGTVMVKRLEDALADGDPILGTILDAKTNHSAMSDSMTRPFVPAQIDNMEACLSTAGVDPTSLDYIEMHGTGTQVGDAVEMESVLSVFAPNEQFRGKDQPLYVGSAKANIGHGEGVSGVTSLIKVLLMMQNNTIPPHCGIKPGSKINHNYPDLAARNVHIAFE…
MLNS	Reducing polyketide synthase	Parastagonospora nodorum	A0A0A0RM07	>Parastagonospora nodorum|MLNS|A0A0A0RM07
				VAIIGMSCRTAGGNDSPEKLWRFIMDKKDASGESPSWRWEPWVRRDTRNAKVIEKTISKGYFIEDLENFDASFFGISPKEAEQMDPHQRLGLEVTWEALEDAGINPQSLSGSDTAVYVGVDSDDYSRLLLEDIPNIEAWMGIGTTAHGIPNRISYHLDLMGPSAAVDAACASSMVAVHTGRQAILAGESRIAIVGGVNVCLSPALFHMLGAAGALSPDGVCLSFDEEARGYARGEGAAILILKKMSHAIMDGDHILATIKGSAIAQDGKTNGIMAPNAKAQELVARKALKQAGINALTVGYIEAHATSTPLGDPTEVSAISAVYGVGRPTDTPALIGSIKPNVGHLEAAAGAISLVKAVMAVQKGIVPPQTRLNKLNTRVDWAKSGLHVVRESTQWGTE…
pks1	Highly reducing polyketide synthase	Phoma sp. (strain C2932)	Q86ZD9	>Phoma sp. (strain C2932)|pks1|Q86ZD9
				IAIIGMSCRFPGNATSPEKLWELCAQGRSAWSSIPKSRFRQEGFYNPNAERVGTSHVVGGHFLEEDPSLFDASFFNLSAEAAKTMDPQFRLQLESVYEAMESAGITLEHIAGSDTSVYAGACFRDYHDSLVRDPDLVPRFLLTGNGAAMSSNRVSHFYDLRGASMTVDTGCSTTLTALHLACQGLRNRESKTSIVTGANVILNPDMFVTMSSLGLLGPEGKSHTFDARANGYGRGEGIATVIIKRLDDALRAQDPIRCIIRGTALNQDGRTATLTSPSQTAQSDLIRACYRAAALDPNDTAFLAAHGTGTRTGDAVEIAAAADVFGEKRSPERPLWIGSVKTNIGHSEATSGLASVIQAALALEKGLIPPNINFKEPNEKLGQVSAAVRVPSNLQKWPS…
pks1	Highly reducing polyketide synthase	Phoma sp. (strain ATCC 20986 / MF5453)	A0A3G1DJH7	> Phoma sp. (strain ATCC 20986 / MF5453)|pks1|A0A3G1DJH7
				IAIIGMSCRFPGNATSPEKLWELCAEGRSAWSKIPKSRFRQEGFYNPNAERVGTSHVVGGHFLEEDPSLFDASFFNLSAEAAKTMDPQFRLQLESVYEAMESAGITLEHIAGSDTSVYAGACFRDYHDSLVRDPDLVPRFLLTGNGAAMSSNRISYFYDLHGASMTVDTGCSTTLTALHLACQGLRNRESKTSIVTGANVILNPDMFVTMSSLGLLGPEGKSHTFDARANGYGRGEGIATVIIKRLDEALAAQDPIRCIIRGTALNQDGKTATLTSPSQTAQSDLIRACYRAAALDPNDTAFLAAHGTGTRTGDAVEIAAAAEVFGEKRLPDRPLWIGSLKTNIGHSEATSGLASVIQAALALEKGLIPPNINFKEPNEKLSQVSSAVKVPSTLEKWPL…
pks2	Highly reducing polyketide synthase	Phoma sp. (strain ATCC 20986 / MF5453)	A0A3G1DJF3	>Phoma sp. (strain ATCC 20986 / MF5453)|pks2|A0A3G1DJF3
				PQVPVAICGIGVRLPGGVRSDSDLFQMLVDKRDARGIVPADRYNVKAYYDPRGRPGSILTEYGYYIDEDLAQMDASMFSMSNVELSMMDPAQRLLLEVTREAFEGAGEGDFRGKNIGTFVGDFTTDWQELQYADLIHTAPYQVIGGSDFVLSNRLAYEYNLTGPSASIKTACSATAEALHEALLAIRAGSCPSAIVAGANLILTPRGGIGMTAMGVLSPDGSCKTFDSSANGFARGDSVCAIYIKRLDLALRDGNPIRAVIRACDSNADGGGSGRTFGTPNPITHEALIRKTYADAGLDLHSTSVIECHGTGTPIGDPLEAEAVANCFADGVRPVYIGSVKPNLGHGEGGSAMASIIKAVVALENRTIIPNVKFNNPNPKIAWDKNLKVPTEPLPWPQD…
TAS1	Hybrid PKS-NRPS synthetase	Magnaporthe oryzae	G4N137	>Magnaporthe oryzae|TAS1|G4N137
				AIVGISCRFPGANTAEQLWNVLMEQRDAITTFCPAENLGFALEENSVFVPRYGMIDALKDFEPSAYSMSDAEAQTIDPQKRVFLDVAADALADAGTSASPGNPLDPVGVFVGAATNTFLSSRDNPGSKPPGDEEPQSFANHYQQLLDCPIGTFASFKLNLTGPVVTLNTACSSALAALHLACASLSHGDCNAAVVGGVSMAYPQEGGYVTARPGGDSSAVFSPSGVCHPLDSRADGCVPADGAAALVIKRLADARADGCRVYAVIEGVAVSADGSDDKAGLGVPSSSGQSRTVEAALRRAGPQALSRLRYVEMHGSGTPWGDALEVQGLKMAFDRLSKTGAAEQSGTGRAQPEADRIYLGSNKGNCGNTEAASGLLSLIKASMALNLGVVPPLPNLAEP…
curS2	Non-reducing polyketide synthase	Aspergillus terreus	L7XAV2	>Aspergillus terreus|CURS2|L7XAV2
				IAIVGMAGKGPGSDDLEEFWDVLLKGLDLHQEVPPDRYDLDEYYSPKHPPAGPGKCTMTCRHGCFMNNPGHFDSKFFHISPREALLMDPAHRLFLMNAYEALEMAGYSDGQTKMTDPTKIATFFGQCNDDWHVVGHRTLGCDAYTLQAVQRAFGPGRLAFQFNWEGPTYALDSACAATSSCIHLACMSLIARDIDMAVAGAANVLSTPHSFTSLSRSGVLSDSGNCKTYRDDADGYCRADFSGAVVLKRLDDAIAHNDNILAVISSSARNHSGNSTSITTSDAAAQERLFHKVLRNARVTPEDISYVEMHGTGTQVGDKAEMGAVSSVFSKRRDGELLPVGAIKANLGHSEAAAGMSSLLKSILMFQKGTIPPQAGMPHTLNPNFPPLHEINIKIPEEP…
curS1	Highly reducing polyketide synthase	Aspergillus terreus	L7X8J4	>Aspergillus terreus|CURS1|L7X8J4
				IAVVGLSCRFPGDASTPSKFWDMLKNGKDAYSPTSTRWNSDAFYHPGDGRLNSLPTKGGHFLKEDPYVFDAAFFNITAAEAIALDPKQRIAMEVTYEAFENAGMSLQQISGSQTACYIGSGPSDYRGAVERDFLHNPKYHLLGTGDEMISNRISHFLDIHGPSATVQTACSSSLMATHLACQSLRSGESEMAITGGISLMLTPDFTTHLNNLTFLNPEGLSKAFDESAGGYGRGEGCGIIILKRLADAIQDGDDIRAVIRGTGANSDGFTQGVTMPSFEAQAALIRQVYSSNGLDYSTQYVEAHGTGTKAGDPIETRAIYSTIGKGSPKPRKLFVGSVKPNIGHLESAAGVSGIIKGILSMEHNLIPPNLHFTKANPAIPFDEWNMAVPTKLTPWPVAA…
BOA6	Reducing polyketide synthase	Botrytis cinerea	B1GVX7	>Botrytis cinerea|BOA6|B1GVX7
				IAVIGTGCRFPGGASSPSKLWNLLHHPYDLTQKVPSSRFNIKAFYHPNGEHHGTTNATKSYFLNEDPTTFDAPFFNINPREAEALDPQQRLLLETVYEALEAAGLSIEEMQGTSTAVYVGLMCADYFDVLMRDIEDIPQYLATGTARSIMSNRISYFFDWKGPSMTIDTACSSSLVAVHNAISTLRSGQSRTAIAAGANLIFGPEMYIGESNLHMLSPTGRSQMWDSRADGYARGEGTAAIVLKTLKNALEDGDDIEYIIRETGVNSDGKSKGITMPLAASQADLIRQTYARAGLDCTKPSERCQYFEAHGTGTPAGDPVEAEAISSAFFPQRSDILNSEPLHVGSIKTVIGHLEGAAGLAGIIKAGLALKEKTIPPNLHFQSLNSAIEPFYGNLNVPT…
BOA9	Reducing polyketide synthase	Botrytis cinerea	G0LET7	>Botrytis cinerea|BOA9|B1GVX7
				VAIIGMGCRFPGDSDTPDEFWKMLAEERSGLSRPPLSRWNIDGFHANKARPGSLTPEGGYFINEDIWKFDPAFFGIVQEEAKAMDPQQRKLLECVYESFESGGITLSQLSGSNTGCYIGNFTSDYYLQGHRDHNNPKPYSLLGSGYTIISNRVSYLFDLCGPRALQTKEIDAAVVGGTNLMLAVETQMSTDKVGVLSATSTCHTFDESADGYGRAEGVGAIFLKRLSDAIRDNDPIRGVIRGTATNANGKTSGITQPSAKGHETVMRTAYEFAGLDPRDTSYFETHGTGTQVGDPIEIKGVGNFFFNGTDRQKLLVGSVKTNVGHSEAASALASIIKVCLAMEKRTIPATIGIKKLNPKIDFKGGRIEVVQKMTPWPKGFSVCRASINSFGYGGANATA…
FASN	Fatty acid synthetase	Homo sapiens	P49327	>Homo sapiens|FAS|P49327
				MEEVVIAGMSGKLPESENLQEFWDNLIGGVDMVTDDDRRWKAGLYGLPRRSGKLKDLSRFDASFFGVHPKQAHTMDPQLRLLLEVTYEAIVDGGINPDSLRGTHTGVWVGVSGSETSEALSRDPETLVGYSMVGCQRAMMANRLSFFFDFRGPSIALDTACSSSLMALQNAYQAIHSGQCPAAIVGGINVLLKPNTSVQFLRLGMLSPEGTCKAFDTAGNGYCRSEGVVAVLLTKKSLARRVYATILNAGTNTDGFKEQGVTFPSGDIQEQLIRSLYQSAGVAPESFEYIEAHGTGTKVGDPQELNGITRALCATRQEPLLIGSTKSNMGHPEPASGLAALAKVLLSLEHGLWAPNLHFHSPNPEIPALLDGRLQVVDQPLPVRGGNVGINSFGFGGSN…
FASN	FAS	Gallus gallus	P12276	>Gallus gallus|FASN|P12276
				EDVVIAGIAGKLPESENLQEFWENLLNGVDMVTEDDRRWKPGIYGLPKRNGKLKDIKKFDASFFGVHPKQAHTMDPQLRLLLEVSYEAILDGGINPTALRGTDTGVWVGASGSEALEALSQDPEELLGYSMTGCQRAMLANRISYFYDFTGPSLTIDTACSSSLMALENAYKAIRHGQCSAALVGGVNILLKPNTSVQFMKLGMLSPDGACKAFDVSGNGYCRSEAVVVVLLTKKSMAKRVYATIVNAGSNTDGFKEQGVTFPSGEMQQQLVGSLYRECGIKPGDVEYVEAHGTGTKVGDPQEVNGIVNVFCQCEREPLLIGSTKSNMGHPEPASGLAALAKVILSLEHGLWAPNLHFNDPNPDIPALHDGSLKVVCKPTPVKGGLVSINSFGFGGSNA…
ppsE	polyketide synthase type I	Mycobacterium tuberculosis	P9WQE1	>Mycobacterium tuberculosis|ppsE|P9WQE1
				NAIAVVGMAGRFPGAKDVSAFWSNLRRGKESIVTLSEQELRDAGVSDKTLADPAYVRRAPLLDGIDEFDAGFFGFPPLAAQVLDPQHRLFLQCAWHALEDAGADPARFDGSIGVYGTSSPSGYLLHNLLSHRDPNAVLAEGLNFDQFSLFLQNDKDFLATRISHAFNLRGPSIAVQTACSSSLVAVHLACLSLLSGECDMALAGGSSLCIPHRVGYFTSPGSMVSAVGHCRPFDVRADGTVFGSGVGLVVLKPLAAAIDAGDRIHAVIRGSAINNDGSAKMGYAAPNPAAQADVIAEAHAVSGIDSSTVSYVECHGTGTPLGDPIEIQGLRAAFEVSQTSRSAPCVLGSVKSNIGHLEVAAGIAGLIKTILCLKNKALPATLHY
6MSAS	PR-PKS	Penicillium patulum	P22367	>Penicillium patulum|6MSAS|P22367
				NDVAVVGMACRVAGGNHnPELLWQSLLSQKSAMGEIPPMRWEPYYRRDARNEKFLKNTTSRGYFLDrLEDFDCQFFGISPKEAEQMDPQQRVSLEVASEALEDAGIPAKSLSGSDTAVFWGVNSDDYSKLVLEDLPNVEAWMGIGTAYCGVPNRISYHLNLMGPSTAVDAACASSLVAIHHGVQAIRLGESKVAIVGGVNALCGPGLTRVLDKAGAISSDGSCKSFDDDAHGYARGEGAGALVLKSLHRALAVIKGSAVCQDGKTNGIMAPNSVAQQLAANNALSAANIDPHTVRYVEAHATSTPLGDPTEISAIASVYGADRPaDDPCYINSRIDWKTAGVKVVQEATPWPESDpirrAGVCSYGYGGTVSHAVIEEFSpilQPDPLGNGAVSGPGLL…
Pks22		Cochliobolus heterostrophus	Q6RKE3	>Cochliobolus heterostrophus|PKS22|Q6RKE3
				AIAIVGAACRLPGANNMEELWDLLAGGVSKAEEIRPDRIPLHASFRASQDQKFVDeVDGFDHTFFRTNPKEATYMDPQQRILLELAYQAMDSSGYLRSHKreNGDNIGCFIGASFNEYLDNTSAHAPTAYTSTGTIRAFLCGKISYYFGWSGPAEVIDTACSASLVAINRACRAILSGECAQALAGGINIMSGINNFMDLGKAGFLSPTGQCKPFDKNADGYCRADGGGLVVLKLLRHALGVIPGIATNQGGLSASITVPHSPAQMTLYRRILKQAAMKPEQVSYVECHGTGTQAGDPLEIASVREVFCGGDRQGNLHVGSLKGNIGHCETAAGVASLLKVLAMLQKQRIPPLASF
PKS16		Botrytis cinerea	Q6RKI4	>Botrytis cinerea|PKS16|Q6RKI4
				AVAVIGASCRLPGANNLEELWDLISKGTSVAKEVPNDRFDIHHSFraSQDWKFAGKRKFFGNFLEnVEDFDHAFFRTNPREAVNMDPQQRILLELAYEAMESSGYLRSHKRENNdpIGCFIGASFVEYLDNTNSNAPTAYTSTGTIRAFLCGKISYYFGWSGPSEVIDTACSSSLVAIHRAVRAIQSGECPMALTGGINIMTGINNYLDLAKAGFLSPTGQCKPFCESADGYCRAEGGGLIVLKLLKQASVIPGAATNQGGLSSSLTIPSSPAQVQLYQNILNKAKMKADQVSYVEAHGTGTQAGDPLEVASIREVFGGSERTNSLYLGSIKGNIGHCETGAGVAGLVKLIAMINKGVIPPLA NPKIPALEPDRMAITTKAIPWIAKFraACVNSYGA…
PKS12		Xylaria sp. BCC 1067	Q8NK46	>Xylaria sp.|pks12|Q8NK46
				LAIVGMAGRFPDSESVEALWELLEAGIDAHRVIPADRFPVDTHYDPTGKAINTSHTPYGNWIKnPGHFDPRFFNMSPREAFQTDPMQRMALMTAYEALEMSGYVPNRTPSTRldrIGTFYGQTSDDWREINAAQEVDTYFITGGVRAFGPGRISYYFGFSGPSLNIDTACSSSAAAMHVACTSLWAKECDTAIVGGLSCMTNSDIFSGLSRGQFLSKNNNCNTFDNDADGYCRVDGCASVIVKRLDDALAVILGAQTNHSADAISITHPHGPTQSVLSTSILDEAGVDPHDVDYVEMHGTGTQAGDGTEMVSVTSVFAPAERhrpaDRPLYLGSVKSNVGHGEAASGVTALIKVLMMLQRNAIPPHIGI
PKS18		Cochliobolus heterostrophus	Q6RKE7	>Cochliobolus heterostrophus|PKS18|Q6RKE7
				DKIAIVGMSGRFPGAANPEALWDLLERGLDVHREVPADRFDAKAHCDPSGKGKNKSHTPYGCFIDePGLFDPRFFNMSPREAAQTDPMGRLALTTAYEALEMSGYVPNRTPSTKlerIGTFYGQTSDDWREINAAENIDTYFITGGVRAFAPGRINYYFKFSGPSYSVDTACSSSLAAIQLACTSLWAGDCDTACAGGLNVLTNPDIFSGLSKGQFLSKTGSCKTYDNDADGYCRGDGCGSVVLKRYEDAGCILGAATNHSAEAVSITHPHAGAQEYLYNKVLSNAGVDAHEISYVEMHGTGTQAGDGIEMTSVTNAFAPRHRqrtpEQTLHLGAIKANIGHGEAASGINSLVKVLMMMKKNAIPANVGI
PksI		Alternaria alternata	I6ZFI8	> Alternaria alternata|PKSI|I6ZFI8
				VAVVGMACRFPGGADNTQRFWELLVQGHDAHGPVPPDRFNIETHVDPAGKTPNTSKTPYGCFVDNPGLFDAMFFGMSPREAEQTDPMQRLALVTAYEALENSGYVHGRGIHARRVGTFYGQASDDYREVNSGQEVGTYFIPGGCRAFGPGRINYFFKFWGPSFSVDTACSSSLAAIQAACTSLWSGDVDMAITGGMNIITNSDVYAGLSNGHFLSPTGGCKTWDVGADGYCRADGVGSVVLKRLEDAEADNDNILGVVLAAATDHSAEAVSITHPHDVAQAHLYTQVARRAGIDPLSIGFVEMHGTGTQAGDSNEMRSVTNVFAPSTGHIRHPQSPLHIGTVKSNMGHGEAAAGIMAFVKTMLVFQKGIIPPHIGIKSRFNPALPGDLTKRNVVIPTTA…

## Sheet: PT domains
Gene	Cyclization type	Organism	UniProt accession number	PT-domain sequence
PKS1	c2-c7	Bipolaris oryzae	Q6L715	>Bipolarisoryzae|Q6L715|PKS1|c2-c7
				SCHKIVREDLHANSGTVVVQSDLSDPKLKATITGHQVNGTPLTPSSLYADQAMTVADYLYQQLRPGTETPGLNVCSMEVTKTLIPQYPPPVTGQHLQIEGNADLEASQVKITFRTVSADGSKILAEHAVGIVKYEDVNAWKEEWGRIQYMVQSQIDMLQQKLATGAAHKVLRGMAYKLFKALVTYADNYRGMEEVILDGKQTEATASVQFQTTPADGEFLCSPYWIDSLAHLSGFIVNASDHLDSENSVYISHGWGSIKIAGKLSPEKKYRSYVRMQPAPGNISVGDVYIMDGAEIIGMVMGLKFQNIPRRALNIMMPP
PKSA	c2-c7	Ophiostoma piceae	Q0H0R7	>Ophiostomapiceae|Q0H0R7|PKSA|c2-c7
				SVQKVTHEEVKGSLVTLDIESDLCRADLRLALEGHLVNNTPLCPSTLYADMAMTIGDYVYKLVHPEAEKVHTNISEVEVGKTLIFEDNATSQILRVSTVAHIDKGYADLVFHTGEGKKRVEHAKCKVYYGDAAQWSNEFERVNYLIRSRIDALKEGEKRGTASKVGRGIAYKLFTALVDYSPRYRGMEEVILDSATCEATATIRFQTSEKDGNFFFNPYWIDSMCHISGFIVNATDAVDSREQIYISHGWGSLRFIEKPDPTKTYTNYIRMQPVKGTTMYSGDAYVFDGDRIIGVCGDVRFAAIPRKVLNLVLPP
PKS12	c2-c7	Gibberella zeae	I1RF58	>Gibberellazeae|I1RF58|PKS12|c2-c7
				HRVNGVKVCTSSVYADVGLTLGKYILDNYRTDLEGYAVDVHGIEVHKPLLLKEDMNGTPQATPFRIEVRYPIQSTTALMSISTTGPNGQHIKHANCELRLEHPSQWEAEWDRQAYLINRSVNYLLQRSAQGLDSMLATGMVYKVFSSLVDYADGYKGLQEVVLHSQELEGTAKVRFQTPSGGFVCNPMWIDSCGQTTGFMMNCHQTTPNDYVYVNHGWKSMRLAKAFREDGTYRTYIRMRPIDSTKFAGDLYILDEDDTVVGVYGDITFQGLPRRV
WA	c2-c7	Aspergillus nidulans	Q03149	>Aspergillusnidulans|Q03149|WA|c2-c7
				TTSAQRVVESRDDGLTATVVVHNDIADPDLNRVIQGHKVNGAALCPSSLYADSAQTLAEYLIEKYKPELKGSGLDVCNVTVPKPLIAKTGKEQFRISATANWVDKHVSVQVFSVTAEGKKLIDHAHCEVKLFDCMAADLEWKRGSYLVKRSIELLENSAVKGDAHRLRRGMVYKLFSALVDYDENYQSIREVILDSEHHEATALVKFQAPQANFHRNPYWIDSFGHLSGFIMNASDGTDSKSQVFVNHGWDSMRCLKKFSADVTYRTYVRMQPWRDSIWAGNVYIFEGDDIIAVFGGVKFQALSRKILDIALP
Fsr1	c4-c9	Gibberella fujikuroi	S0DTP6	>Gibberellafujikuroi|S0DTP6|Fsr1|c4-c9
				KTGIVVEADIARKDLSPLVQGHEVDGIPLCTPSVYADIALTLGKYLLERYQPQQKDDMVVVSDMTVSKALILRGDGSRHPIQAHAEADWSSQSVSIKFMSFDNKGNLQEHSACVVLFKDRSHQDALQSEALTTKQKMQNLRNQITTGESARFNRPMAYRMIRPLARFHDDYRAIDEVVLNSETLEASSKISFGTVKRDGDFHTHPAVIDALTQSCGFAMNCNDHTDIDVDVYMNHGWGSLELFEPLDFEKEYTTYTQMHAGEDKLWYGDVTIFDQDRVVAFFGQIAIQGVPRR
rdc1	c2-c7	Metacordyceps chlamydosporia	B3FWT6	>Metacordycepschlamydosporia|B3FWT6|rdc1|c2-c7
				GKLEITFRASVADQNLQAVMEGHRMEQLPICPGSGFCEAAFSAAAYVLESIGRKEDATVTKMRLQHPVMHRPLTKNLVGPDGELFTTITMESKDSNNIHVSWKASASGPKSSMFEMGTCTLVVQKNVKALQATWDRTAYLVRDRMDSIIKSAEDGQGHWLKHDIFYSLFATTVQYDPLYKCTKMAYISNDFSEAVAEVVLQDNPADAKFMASPYWGEGIVHIAGFVVNANPLRSPGTCFINSGFESFEQTVEFRAGKSYLAYARAHQVEEGRKICQVFVFDSEGKIVAQCYNLSFVRISNA
radS2	c2-c7	Floropilus chiversii	C5H882	>Floropiluschiversii|C5H882|radS2|c2-c7
				KKIQVTFRASLAESGFGAIIGGHRMQREPICPGSAFCEAGFAAAAYVLEANSRKDDAHIAKLVLRHPTMTRPLTKNLVGPDGELLTTVIMEDASSNEIQVSWRASSAPSKGGLSYDLGSCVLEVRKDVQRLQADWDRTSYFVKARMDEVVRTAQDGHGHRFQPDIFYILFAPTVEYDSQYKCIKEAYVSSDFSEAVAEIELREDPSSTRFMASPYWGESIVHLAGFTVNANPENHLTASGTSFINSGFENFEQTVAFEAGKTYFTYVRVSRKDKGTRSCEVFVFDSDSRMIAQCSGLEFHEISNA
hpm3	c2-c7	Hypomyces subiculosus	B3FWS8	>Hypomycessubiculosus|B3FWS8|hpm3|c2-c7
				EESSSPSLHVSARAAISDPGFMALVDGHRMRDVSICPGSVFCEAGLAVSKYALKYSGRKDTVETRLTINNLSLKRPLTKSLVGTDGELLTTVVADKASSDTLQVSWKASSSHASYDLGSCEITICDAQTLQTSWNRSSYFVKARMNELIKNVKSGNGHRMLPSILYTLFASTVDYDPTFKSVKEAFISNEFDEAAAEVVLQKNPAGTQFFASPYWGESVVHLAGFLVNSNPARKTASQTTFMMQSLESVEQTADLEAGRTYYTYARVLHEEEDTVSCDLFVFDSEKMVMQCSGLSFHEVSNNVL
ZEA1	c2-c7	Gibberella zeae	A0A098D6U0	>Gibberellazeae|A0A098D6U0|ZEA1|c2-c7
				SLLNLPTYAWDLKEFWIRYTETKDQLPTSTTNGHETFKANISTCAQQVVEHISPPNMKVTFRASLSDPGFKALIDGHRLRDRSVCPGSVFSEAGLAAVTYVLQLHHSKSLKLPALVLRNLSLKRPLTYDLVGPDGELITVVAPGGSSNDTFKVAWKASKGNVSYSLGDCMVAACDGQLIQARWDKVSYFIRSRVDEIVASSKSGISHRLQPQILYGLFANTVKYDAAFKCIQEAYISSDFQEAAAVIVLNSDPVGTKFVASPYWGESLVHLAGFVVNSNPSRQSHDTTFMMDGFESFEQTVIPEPGKPYHTYVRVTGNESASVVCDVYIFDDDKLIMHCAGLHFHEVENAVL
curS2	c3-c8	Aspergillus terreus	L7XAV2	>Aspergillusterreus|L7XAV2|curS2|c3-c8
				SPKVQVVFRASISDPGFMELIDGHKMQGIGLCSGSVFCEAAFAAAKYALEYSGRRNVTQPWLTLQKPELLLPLTKKLAGADGSLITTAVMDSPSAHRISVTFKLTSGSESHELGSCIVNFRDPAKTQADWDRVSYFIQARMDEVIKNAKEGPGHRMQPEVFYALFANAVEFSTDFQGVDEAYIAKDFQEAAALVTLPHDPAGTKFTFSPYWGEALVHLAGFMVNGNPSKSPQKTFIVMGFESVEQTVPLVPGKKYMAYTRISKWVKETAYCDAVVFDPETSNIILQCIDLRYQELPR
dhc5	c3-c8	Alternaria cinerariae	A0A0N7D745	>Alternariacinerariae|A0A0N7D745|dhc5|c3-c8
				MDGHKMQGIGLCSGSVFCEAAFAATKYALEYSGRKNITQPWLTLHDPKLLLPLTKKSVGPDGDLVTTAVMYSSSAETISITFQVTSASASYDLGTCVVKVRDPTRSQVEWDRISYFIKARMDETIKNAKEGRGHRMQPEVFYALFGNAVEFAPDFQGINEAYIAKDFQEAAAVVTLPHDPSGTRFTFSPYWGEALVHLAGFMVNGNPSKSPKTTFIVMGFASVEQTAPLIPGKQYMTYTRISKWVKDTAYCDAIVFDPESFTIVLQCVDIRYQELPRA
cla3	c2-c7	Cladosporium cladosporioides	A0A125R003	>Cladosporiumcladosporioides|A0A125R003|cla3|c2-c7
				STCAQYVITETKTPKPQVNLGAPTADAGFKAFIDGHRLRGVPVCAGAVFIEAAETAARYLLKYLGRNDADTAVLSLQDMALIRPITQKSVQANAELQTTATLDSGSKDTVRITFGESLAAGSSQHLGGCLLSICEAGLESQWEKSSFFIRSRMNDIIANVKGGQGHRIQRDIYYALFADTVEYDNPFRGVKEAYVSQDFEEAAAEVILKADPTGTQFTTSPYWTDSLSQLCGFVVNGNPSRPKDITYMMASLGSYIQMGQIVPGKSYFTYSRISDRAQDLVYCDTFVFDNDRLVAQSTNCVFHRVQNVILERLLG
OrsA	c2-c7	Aspergillus nidulans	Q5AUX1	>Aspergillusnidulans|Q5AUX1|OrsA|c2-c7
				GHVVDESAICPASIFIDMAYTAAVFLEQENGAGAALNTYELSSLEMHSPLVLREDIEVLPQVWVEAVLDIKSNAVSVHFKGQTSKGAVGYGSATMRLGQPDSAVRRDWSRIQSLVRARVQTLNRSVRPREVHAMDTALFYKVFSEIVDYSAPYHAVQEAVIAADFHDAAVTLQLTPTADLGTFTSSPFAVDALVHVAGFLLNADVRRPKNEVHIANHIGSLRIVGDLSSPGPYHVYATIREQDQKAGTSLCDVYTTDSQDRLVAVCSDICFKKLERD
AdPKS1		Alternaria dauci		>Alternariadauci|AdPKS1
				TSSIHRLTSEHYTESKATLSAESSITDPSLQGVVDGHAMNGYGVASSFLHAEMAFTLAKRISDKSFATAVSFGINVADFEYHEPVVKLIDTSQPQPIVVSAEADLEKMEVQMKWFNPAKDIWYCHATVFYEDPTSWLSTWSRSAKLVTSRIDALNDMAATGKASKLTTDLAYSLFGKLVGYSKLYQTMQSVILNEDEAMAEVQFPDDTGGSWTVPPHFIDGLISLSGFVLNGGTHFDNTNNFFITPSWKSMRFARPLTPGRRYIAYVRMVPSDNHSFVGDV
AdPKS8		Alternaria dauci		>Alternariadauci|AdPKS8
				STCAQYLVKKSSSPTTEVTFKASISDPAFLALIDNHKMQQIGLCSGSVLCDAALTVAKYALEYSGRKDVQTRSLTLHDPELLAPITRDLVGINGELHTTATLKVPSANIVQVRFKAISATSSIDLGTMTVKVRDPEQLQAEWNRVSYFIKNSMEARITDSVAGSGHRLQPEVLYALFAKNVEFGTPFKRIQEGYIARDYQEAAARIVLEPNPAGSQFTFSPYWGEALAHLAGFLVNGNPNSHPSKTFIVMGFGSVEQTVDFVPGKEYVTYARISRWEASTAFCDAYVFDRESSKLVMQCSDLRYQELPRAVWKGIL
AdPKS14		Alternaria dauci		>Alternariadauci|AdPKS14
				SSSPNIRVALRASIANPGFMGLMDGHKMQGIRLCSGSVFCEAAFAATKYALEHSGRKNITQPWPTLHDPKLLLPLTKKLVGPDGDLVTTAVMDSSSAETISITFQVTSASASYDLGTCVVKVRDPTRSQVEWDRISYFIKARMDETIKNAKEGRGHRMQPEVFYALFGNAVEFAPDFQGINEAYIAKDFQEAAAVVTLPHDPSGTRFTFSPYGEALVHLAGFMVNGNPSKSPKTTFIVMGFASVEQTAPLIPGKQYMTYTRISKWVKDTAYCDAIVFDPESSKIVLQCVDIRYQELPRATWKHV
NSCA	c6-c11	Aspergillus fischerianus	A1D8I9	>Aspergillusfischerianus|A1D8I9|NSCA
				TSLVHQITAETVEATTATLHVLSDMQHPDFLEALHGHRMNNCGVATSSIWSDMAFTVGEYLYRRLVPQVKDVHMNLSDFEVLHAQVALEKKGSVQPLVLKAHLDLSTSSMSLTWFNASAETGECAAESFATGVVRFEDPAAWTREWDRLSHLVLGRIEALEQRAAEGKASKLSKPLAYALFKNVVDYADRYRGMDQVVLHEHEAVAEVTLVAERHGTWHTPPHWIDSVSHLAGLVMNGSDASNTRDYFYVTPGCSSFRLLNPLKAGGKYRSYVRMFPLLEEANMYAGDVYILQGEQIVGMVGQIRFRRVPRLLMDRFFSP
PKS27	c6-c11	Aspergillus flavus	B8MYS6	>Aspergillusflavus|B8MYS6|PKS27|c6-c11
				NWQAALKIISEESGVPIAELSPEAAFDDLGVDSLLALLCASRFREELGLHYESSIFLDHPTIKELEAFWK
AFVB	c4-c9	Aspergillus flavus	B8N8R0	>Aspergillusflavus|B8N8R0|AFVB|c4-c9
				TALVHHILEESFGKDGGTVVIQSNVTDDEFHAVASGHQMSGRPLVSVFAYTDIALIMARYMYSRLKSGTELSAMDFGKVRVFQGLIPRKDRSKPQYVRMRMQADPMCSSMPLSLHRVLDDEMNEEELAIGVVTCGDSHSWRDEWAAYSYLLTSRIEALHQLADQGLASRVSKDLVYTLFKNVVDYAEHYRGIQSAVMYGLEAVADVILSPSQDSRWTAPPHHIDPITHVGGLILNAGPAMDHTNTIYIMEGWESMRFSDSLMAGELYRSYVKMNPANDNSGFFSGDVYILHGNRVIGRVREMTLRPLPRILMSRFFD
CTB	c4-c9	Cercospora nicotianae	Q6DQW3	>Cercosporanicotianae|Q6DQW3|CTB|c4-c9
				SSSIHKVITNTITANSDGELVVDADLSREDLHPMVQGHQVYGVPLCTPSVYADIALTLGEYIRQVIKPGEVAQTSVEVAEMNIQSALVANNTGRVQLLRTCAKFDPKAQVASCTFSSIVEQHANCKIRFGSLEKEKTALKSAALAAQASMAALKTQVGQDDNTYRFSKGMIYKMIGQLADFDEKYRGLCAITLDNDAMEASGKVSFKGIPNEGKFHSSPAYLDALSQLGGFVMNANEGVDLEKEVFVNHGWGSMRFFAALDPAMTYYTHVKMTQGKDKLWTGDVLIFDDKQALIGIVGGVALQGVPKRLMHYIV
aflC	c4-c9	Aspergillus parasiticus	Q12053	>Aspergillusparasiticus|Q12053|aflC|c4-c9
				WPSLQKILTSVYTGGWDINWKKYHAPFASSQKVVDLPSYGWDLKDYYIPYQGDWCLHRHQQDCKCAAPGHEIKTADYQVPPESTPHRPSKLDPSKEAFPEIKTTTTLHRVVEETTKPLGATLVVETDISRKDVNGLARGHLVDGIPLCTPSFYADIAMQVGQYSMQRLRAGHPGAGAIDGLVDVSDMVVDKALVPHGKGPQLLRTTLTMEWPPKAAATTRSAKVKFATYFADGKLDTEHASCTVRFTSDAQLKSLRRSVSEYKTHIRQLHDGHAKGQFMRYNRKTGYKLMSSMARFNPDYMLLDYLVLNEAENEAASGVDFSLGSSEGTFAAHPAHVDAITQVAGFAMNANDNVDIEKQVYVNHGWDSFQIYQPLDNSKSYQVYTKMGQAKENDLVHGD…
EncA	c6-c11	Aspergillus fumigatus	Q4W944	>Aspergillusfumigatus|Q4W944|EncA|c6-c11
				TSLVHRLVCESVQETRVEVIVESDILHPDFFEAMNGHRMNGCAVATTAIHADIAFTLAKYLYSSIMPNSTDAPAINVKNMQVQHGLVARKDRSRPQLIRIRGIADVTRGLVSLSWHLVDEQGRRVEESFATAVAEFGNHEAWLEEWSPMTHLVVSRIDVLQRLADDGTANRLSRDMVYMLFNNLVDYAEKYRGMQMVVLHGLEAMANVTLAAPEQSGGKWTVAPHYIDSVVHLAGFILNGGNGLDPRRNFYVTPGWKSMRFARPLVPGVRYQSYVKMMPIREQSGFYAGDVYILHEGQIVGLVGGITFRTFPRSLINTFFSP
TpcC	c6-c11	Aspergillus fumigatus	Q4WQZ5	>Aspergillusfumigatus|Q4WQZ5|TpcC
				TSTVQQIIHEQYDGAAGSVVMQSDLMQPDFLAAAYGHKMNGRGVVTSSIHADIAFTLGEYLYKKLNPNQEPHMNIANLEVVKALVAQENTKSPQLIQVSASTDNIRSRQAHLKWHNVINGSIEEPFASATVYYEEASDWLASWRPATHLVQGRIHALEQLAEDGVANRFTRRMAYGLFASSLVDYADKYRGMQSVVLHELEAFADVVLTTEKGGTWTVPPYFIDSVAHLAGFIMNVSDANDTNANFCVTPGWSSMRFAAPLLPGSKYRSYVKMIPTVEDNNIYLGDVYILQDETIVGMVGGIKFRRYPRILLNRFFSA
NSCA	c6-c11	Aspergillus fumigatus	Q4WA61	>Aspergillusfumigatus|Q4WA61|NSCA
				TSLVHQITTETVEATTATLHVLSDMQHPDFLEALHGHRMNNCGVATSSIWSDMAFTVGEYLYRRLVPQAKDVHMNLSDLEVLHAQVALEKKGSVQPLVLKAHLNLSTSSMSLAWFNASAETGECAAESFATCVVRFEDPAAWTREWDRLSHLVLGRIEALEQRAVEGKASKLSKPLAYTLFKNVVDYADRYRGMDQVVLYEHEAVAEVTLVAERHGTWHTPPHWIDSVSHLAGLVMNGSNASNTRDYFYVTPGCSSFRLLNPLKAGGKYRSYVRMFPLPEEANMYAGDVYILEGEQIVGMVGHIRFRRVPRLLMDRFFSP
Alb1	c2-c7	Aspergillus fumigatus	Q4WZA8	>Aspergillusfumigatus|Q4WZA8|Alb1|c2-c7
				TTAAQKIVECREDGNTATLVVENNIAEPELNRVIQGHKVNGVALTPSSLYADIAQTLVDHLITKYKPEYQGLGLDVCDMTVPKPLIAKSGDQFFRVSAVMSWAEQKASVQVWSVNGDGKKMAEHAHCTVKLFNCAERETEWKRNSYLIKRSVSLLQDKAQTGEAHRMQRGMVYKLFAALVDYDENFKAIQEVILDSNEHEATARVKFQAPPGNFHRNPFWIDSFGHLSGFIMNASDATDSKNQVFVNHGWDSMRCLKKFSGDATYQTYVKMQPWKDSIWAGDVYVFEGDDIIAVYGGVKFQALARKILDTVLP
ktnS	c4-c9	Aspergillus niger	A2QK66	>Aspergillusniger|A2QK66|ktnS
				TALVHQIMEESFRPDGGEIVVQSDVMDKEFFAVASGHKMSGRPLVSVFSYPDIAFTLARYMYSRLKPESPLPAMDFGQVRVLQGLLPRKDRSKPQWVRMRMRADPQCAALQLSISGLSDESSRHVEEKLASGVVRCGDRQSWQDEWADYAHLLTTRIVTLQQMAENGQASRVSRDLVYTLFKNIVDYADHYRGIQSAVLHGLEAVADVILAPSNDSRWTAPPHHIDPITHVGGLVLNAGHATDHHNTIYVMEGWKSMRFAEELVAGELYRSYVKMNPARDGSGFFVGDVYVMREDHIVGKVRGMTLRPLPRILMNRFFD
AdaA	c6-c11	Aspergillus niger	A2QX22	>Aspergillusniger|A2QX22|AdaA|c6-c11
				TSLIHQVTEETVDKTTATLKAISDIQHPDFLEAVHGHTMNNCGVATSSIWTDMAMTVGEHLYRRLVPGTDHVLMDLCDFEVQHAQVANTNSNTPQPLALEAHLDLPTRHMSLAWYDVNATTNQRADAPFATGSIKYPADPTGAAWSIEWSRITHLIQGRIEALQHLAAENKASTLSKPLAYALFKNVVDYAPRYRGMDRVVIHDHEAFSDITLTTDRHGTWHTPPHWIDSVSHLAGLVMNGSDASNTRDFFYVTPGCGSCRMTEPLIAGGKYRNYVRMFPMPDEAHMYAGDLYILREDKIIGVVEQLKFRRVPRLLMDRFFSP
TERA	c2-c7	Aspergillus terreus	Q0D1N9	>Aspergillusterreus|Q0D1N9|TERA
				VTGHLVNGSALCPAGVYAESALTLAGYIYHRVKKTEDIGMDVRALEIVKPLIAKGRDQKEKQVFRITATADQPLKLVKISYNSVSADGSLGVLHATCHVEYGDIKTWRAEWSRLAYLVRSRIDVMNDGVKGRQYQKLDRKAAYEGFSGFVEYDKQYHGMKEVIMDQKNLEATSILEFQPSNDYGEFEIDPRFIDNISHLSGFILNGSGATDTRKQVFVSHGWDHLQIAEPLSSSKSYSNYVKMHEIEKATMAGDVYIFDGEEMVALVGGVKFKAIPRA
pks1	c2-c7	Elsinoe fawcettii	A7UMW1	>Elsinoefawcettii|A7UMW1|pks1|c2-c7
				SCQKIIDEEFSANAGRVLVQSDVCQPNLRRVAMGHQVNDTALCPSSLYFDMAMTVADYIYKALRPSAPKIGYNVAHMEVPKPFIIKNVAPPEGQHLQLEAHADLEEGVAKLVFRSVTPNGKQLVVHAHCTVKFEDINTWQEGWENISFMVKSQIENLQRKTRTQEAHVIGRGLAYKLFKVFVNYAKPYRGMEEIILDNQTTEATASVHFQTKPEDGEFFFPAYWCDSMAHLGGFIVNATDLCDSDNYVSVSHGWGSIKVAKEMSANKKYRNYVRMVEKPGNVTQGDVYIFDGDEIIAVVGALKFQKIPRKVLNTFLPP
NSCA	c6-c11	Microsporum canis	C5FM57	>Microsporumcanis|C5FM57|NSCA
				TSLVHQITAETVEATTATLHTISDMQHPDFLEAIHGHTMNKCGVATSSIWSDMAFTVGEYLYRRLVPNVKDVHMNLADVEVLHAQVAGKTKGSVQPLVLQAHLDLSTNSMSLAWFNADGETGECAAESFATATVRFEDPVAWKKEWARLTHLVRGRIEALEQRAAEGKASRLSKPLAYALFKNVVDYADRYRGMDSVVLDELEAMAEVTLVPERHGTWHTPPHWIDSVSHLAGLVMNGSDASNTRDYFFVTPGCDSFRLLNKLEPGVRYRSYVRMFPLPEDPNMHGGDVYILQGEEIVGMVGMIRFRRVPRLLMDRFFSP
PKS19	c2-c7	Parastagonospora nodorum	A0A0H4ADX3	>Parastagonosporanodorum|A0A0H4ADX3|PKS19|c2-c7
				GVVDGHAMNGYGVASSFLHAEMAFTLAKRVSDKSFASAVSFGINVADFEYHEPVVKLINTSEPQPILVSAEADLEKMEVHVKWFNPAKEIWYCHATVFYEDPSSWLSTWSRSTKLITSRIDALNDMAVTGKASKLTTDLAYSLFGKLVGYSKLYQTMQSVILNEDEAMAEVQFPEDTGGSWTVPPHFIDGLISLSGFILNGGTHFDNTNNFFITPSWKSMRFARPLTPGGRYTAYVRMVPSDNHSFVGDVYVLQG
VRTA	c6-c11	Penicillium aethiopicum	D7PHZ2	>Penicilliumaethiopicum|D7PHZ2|VRTA|c6-c11
				TSTIHQTTLETIDSMTATLHVLSDMQAPEFRAAVYGHTMNNCGVATSSIWTDMALAVGEYLYRKLVPQAKEVHMNVCDLEVLHAQVISKVKGCSQPLALEAHLDLDMQYMSLKWYNTNAATGERAPEWFASAAVRFENPDAWTAEWNRTGHLVLGRIETLRRLAADGVANRISKRLAYTLFKNVVDYSDWYRGIDDVIMNDYEAVANVTLIPDRHGTWHTPPHWIDSVCHLAGLIMNGSDASNTQDFFYVTPGSDSFRLLKPLAPGAKYISYVRMFPLSAEAGNMYAGDVYILKDDVIVGVLCQIRFRRVPRLLMDRFFS
gsfA	c1-c6	Penicillium aethiopicum	D7PI15	>Penicilliumaethiopicum|D7PI15|gsfA|c1-c6
				TSSIHRLYSENYDSSTAHLLGECNMTDLSLKGVIEGHAMNGYGVASSFLHAEMAFTLARRIQEKASLSTFTGMGINVTNFEYHDPVVKDASSLDPYPIVVDAEANLEMGEVQIKWFNPAIEKWYCHAIAYYEDPSTWLSNWSRTTRLVTSRIDALVAMSNKGMANKLTTSLAYTLFGKLVDYSSMYHTMQWVILNEDEAVAEVVFPADTQGDWAVPPHFIDGVVSLSGFILNGGTHFDNVNNFFITPSWKSMRFAKPLAPGGRYLTYVRMIPEGVDDKGRLGSYVGDVYILQDGEIVGVVEAILFRQWPRIMLNRFFQ
AdPKS6		Alternaria dauci		>Alternariadauci|AdPKS6
				TTSCHKIVREDLQANSGTVVVQSDLSDPKLKATITGHQVNGTPLTPSSLYADQAMTVADYLYQQLRPGMTTPGLNVCAMEVTKTLIPQYPPPASGQHLQIEGNADLETGEVKITFRTVSADGSNVLAEHAVGIVKYEDVNAWKEEWGRIQYMVQAQINSLEQKLQTGAAHKVLRGMAYKLFKALVSYADNYRGMEEVILDGKETEATARVQFQTTPADGEFLCSPYWIDSLAHLSGFIVNASDHLDSENSVYISHGWGSIKIAGKLSPEKKYRSYVRMQPAPGNISVGDVYIMDGAEIIGMVMGLKFQNIPRRALNIMMPP
AdPKS10		Alternaria dauci		>Alternariadauci|AdPKS10
				TSTIHGIVSESVSDSTVSLVTLSDLLDPAFLEAVEGHRMNNHGVASSSIWADMAFTVGRYLHGLGYPKEKDFHMNLHDMEILHAQVARSRKDGPQLIQLEATLDIPFGSVSIFLYNASKDGIRDAEHYGSCKVSFEDATTWSKNWKRLEHLVGQRIQALDQLATDGLASKINRSMAYTLFKNVVTYADHYRGMRSVVLKDYEAFADVTLHPEELGVWHTPPHWIDSLCHLGGFILNGSDASNTEDFFYVTPGWETFRLARPPQAGGSYRSYVQMVQTEEDAKVWTGDVYIIQGDTIIGMMGQMKFRQINRILMDR
bik1	c2-c7	Gibberella fujikuroi	S0DZM7	>Gibberellafujikuroi|S0DZM7|bik1|c2-c7
				VIEQVHGDKRSSITVESDMHDPSLLAIAQNHRVNGLTMAPSTLFADIAFTLAKHLIQNHGLDTHTNLPSINNMAVEKALIVGETGPQLFRASLDMDWTTMRGSVRIFSVGANGKQTTLHAVCDVAVENPSSHRESWQSNAYLIQRGIKQLVQGASDGSAHMMRRGLLYKIFSNSVQYGSAFQGIEQVWFDSEGLEGTGKVFMPSGKDTFALNPYCCDSLGHITGFIMNCSDSLDLDDHVYINHGWRTLRLVEPYQCDVQYQTYVKMQAVGSDDSTYSGDVHVLRDGKIIGICGGVTFKKVARKVL
PKSA	c4-c9	Mycosphaerella pini	Q30DW5	>Mycosphaerellapini|Q30DW5|PKSA|c4-c9
				QFTVETDISRKDVNSIAQGHTVDSIPLCTPSFYADIALQVGKYAMDRIRAGHPGAGAIDGRVDVTDLVVDKALIPHGKAPQLLRTNVTMSWPPKMAATTRSAKVTFKTYTADGKLDTDHAYCTVRFTTDSQQKSLQKKVPEYKAAIAKLRARDAKGELTHYNTKSGYKLMSSMAHFHPDYKLLDNLVLNEAENEAVSVMNFSSCTDAGIYAAHPAYVDAITQVGGFAMNAKDDTDIDKEVYVNHGWESFQVYKKMEKSVEYVVYSKMTKDPKGDMVHGDTIVLDGDEVVAFFRGLSLRSVPRKALR
