# Supplementary material for: Characterization of NRPS and PKS genes involved in the biosynthesis of SMs in Alternaria dauci including the phytotoxic polyketide aldaulactone
Source: Sci Rep. 2022 May 17;12:8155. doi: 10.1038/s41598-022-11896-0 (PMC9114375; doi:10.1038/s41598-022-11896-0)
Supplement: Supplementary file 4 — Supplementary ﻿Data S4. [file 41598_2022_11896_MOESM4_ESM.xlsx]

## Sheet: Feuil1
DNA region	Definition	Primer name	Primer sequence	Reference
ITS	Internal transcribed spacer	ITS1	TCCGTAGGTGAACCTGCGG	White et al. (1990)
		ITS4	TCCTCCGCTTATTGATATGC	White et al. (1990)
IGS	Intergenic spacer region	IGSup1	GTCGTGTAAGTAGTCGAGTAG	Boedo et al. (2012)
		IGSdo2	CCTAACTAAATAGTAAGAGAG	Boedo et al. (2012)
EF1α	Translation elongation factor 1 alpha	EF1-728F	CATCGAGAAGTTCGAGAAGG	Carbone and Kohn (1999)
		EF19-86r	TACTTGAAGGAACCCTTACC	Carbone and Kohn (1999)
Act	Actine	AdActF	CACGTCACCACTTTCAACTC
		AdActR	ATTTCCTTCTGCATACGGTC
EF2α	Translation elongation factor 2 alpha	AdEF2F	TCTCCCGTGTTATCGAGTCC
		AdEF2R	GGCAATGGTACCCTTCTCAG
gpd	glyceraldehyde-3-phosphate dehydrogenase	AdG3PF	CACCATCCACTCCTACACTG
		AdG3PR	CTGCTGGGAATGATGTTCTG
sequence 8	AdPKS1	Adsequence8R	TGTCACTGATACGTTTCGCC
		Adsequence8F	AGCATCACTGATCCTTCGCT
sequence 15	AdPKS4	Adsequence15aR	CATGTTGAAGAAGGGTGCGT
		Adsequence15aF	AAAGAGATACCGTCCGACCG
sequence 5	AdPKS-NRPS5	Adsequence5bR	TGACAGATTGGAAGCGAGAC
		Adsequence5bF	CAGAGATTGACCGAGTTCAC
sequence 14	AdPKS6	Adsequence14aR	GCAAAGACCAACAACACGAG
		Adsequence14aF	AGCCTACTATGCTAAGGGAC
sequence 7	AdPKS7	Adsequence7cR	ATACGGGCAGCTTCAACAAG
		Adsequence7cF	TTGTCGCGGTTTGCTGAAAG
sequence 19	AdPKS8	Adsequence19aR	TGCGCGTTTGAACATCCTTC
		Adsequence19aF	ATCCGGCTTTCTTGGCATTG
		Adsequence19g2F	CCAAGGTAGGCGTTATCG
		Adsequence19g1R	GATGTCAACGAAGGCGG
		Adsequence19g5F	ACTTTGTAGGCGCAGTCGTG
		Adsequence19g3R	TTGAGCACGACTGCGCCTACAAAG
		Adsequence19g6F	TTGACAGAGGACCAGAAGAC
		Adsequence19g4R	TCAAAATGTTCGCAGCCC
sequence 16	AdPKS10	Adsequence16aR	CAGTAACGAGTGCAAGACGA
		Adsequence16aF	ACAGACACCCTACATGAACC
sequence 10	AdPKS13	Adsequence10aR	TAGACAGCCAACGTGAACAG
		Adsequence10aF	CCTTTCTTCTCCATTCAGCC
sequence 4	AdPKS14	Adsequence4aR	TGACTCCAACCTTTGCTCTC
		Adsequence4aF	GGCTATTCTCGGTATCCCAG
